# Supplementary material for: Baseline multi‐omics signatures could predict therapeutic response to neoadjuvant anti‐PD‐1 immunochemotherapy in non‐small‐cell lung cancer
Source: Clin Transl Med. 2026 Jan 7;16(1):e70579. doi: 10.1002/ctm2.70579 (PMC12778419; doi:10.1002/ctm2.70579)
Supplement: Supplementary file 2 — Supporting Information [file CTM2-16-e70579-s001.xlsx]

## Sheet: Table S1
Supplementary Table S1. The sequencing quality statistics for each sample.
Sample	Total Reads	Total Base	Keep Reads	Keep Base	Keep ratio%	Q20%	Q30%	GC content%	Hostgenome%
IT13_0	45573620	6.84G	43613436	6.54G	95.7	98.77	96.11	47.5	0.39
IT13_1	50788286	7.62G	48685708	7.30G	95.86	99.41	97.83	46	3.06
IT14_0	49702106	7.46G	46248440	6.94G	93.05	99.73	98.84	45.5	0.61
IT14_1	54784630	8.22G	51953168	7.79G	94.83	99.19	97.35	44	3.69
IT18_0	39634300	5.95G	38020550	5.70G	95.93	98.89	96.37	49.5	0.59
IT18_1	42564960	6.38G	40250170	6.04G	94.56	99.07	96.46	48.5	0.72
IT19_0	42218208	6.33G	40158750	6.02G	95.12	99.45	97.62	47.5	2.15
IT19_1	45350542	6.80G	43983754	6.60G	96.99	99.3	97.46	49	17.31
IT20_0	45022258	6.75G	43500430	6.53G	96.62	99.07	97.01	47.5	0.61
IT20_1	49827342	7.47G	47714284	7.16G	95.76	99.25	97.39	49	0.96
IT22_0	60488628	9.07G	56110624	8.42G	92.76	99.77	98.99	45	0.14
IT22_1	59704132	8.96G	57158326	8.57G	95.74	99.57	98.34	47	0.41
IT27_0	57534950	8.63G	55010148	8.25G	95.61	99.58	98.35	47	4.1
IT27_1	37820026	5.67G	35537932	5.33G	93.97	99.53	97.84	46	4.73
IT28_0	40584380	6.09G	38367576	5.76G	94.54	98.83	95.42	45.5	14.28
IT28_1	40988770	6.15G	39585938	5.94G	96.58	99.27	97.48	48.5	3.93
IT29_0	50817552	7.62G	48408916	7.26G	95.26	99.6	98.38	48	0.27
IT29_1	49952470	7.49G	47561480	7.13G	95.21	99.25	97.41	47.5	1.25
IT30_0	48066832	7.21G	45590576	6.84G	94.85	99.4	97.89	49.5	1.84
IT30_1	54898784	8.23G	52718080	7.91G	96.03	99.44	97.88	48	0.15
IT31_0	48917568	7.34G	46586146	6.99G	95.23	99.34	97.69	45.5	0.6
IT31_1	39660960	5.95G	37379710	5.61G	94.25	99.49	97.7	45.5	2.03
IT33_0	50419614	7.56G	48316594	7.25G	95.83	98.88	96.45	44.5	1.25
IT33_1	44126528	6.62G	41983384	6.30G	95.14	98.79	96.22	46.5	1.07
IT34_0	46830472	7.02G	44696978	6.70G	95.44	98.62	95.73	45.5	0.54
IT34_1	50683458	7.60G	48502816	7.28G	95.7	98.97	96.65	44.5	4.45
IT37_0	51208830	7.68G	49155858	7.37G	95.99	99.53	98.17	47	0.24
IT37_1	58797834	8.82G	55997100	8.40G	95.24	99.55	98.3	46.5	0.11
IT38_0	54437984	8.17G	52289414	7.84G	96.05	99.16	97.12	45.5	0.49
IT38_1	42382502	6.36G	40023726	6.00G	94.43	99.06	96.24	44.5	35
IT39_0	42166520	6.32G	40489360	6.07G	96.02	99.39	97.73	47.5	1.52
IT39_1	46612698	6.99G	44762054	6.71G	96.03	99.54	98.22	48.5	0.41
IT40_0	49772314	7.47G	47386396	7.11G	95.21	99.56	98.29	44	0.18
IT40_1	47368724	7.11G	45178796	6.78G	95.38	98.66	95.8	45.5	0.9
IT41_0	49143792	7.37G	46835172	7.03G	95.3	99.6	98.4	49	0.39
IT41_1	58200866	8.73G	55833438	8.38G	95.93	99.56	98.25	46.5	0.37
IT42_0	58530828	8.78G	54780112	8.22G	93.59	99.79	99.01	47	0.09
IT42_1	37677462	5.65G	35595156	5.34G	94.47	99.44	97.5	45	0.65
IT47_0	46378042	6.96G	44101860	6.62G	95.09	99.67	98.63	46	0.15
IT47_1	46801294	7.02G	44656772	6.70G	95.42	99.61	98.43	46	0.19
IT49_0	48566086	7.28G	46535448	6.98G	95.82	99.5	98.12	46	0.15
IT49_1	49333826	7.40G	47212358	7.08G	95.7	99.5	98.14	45	0.4
IT50_0	49548014	7.43G	47018754	7.05G	94.9	99.69	98.69	48	0.07
IT50_1	49082566	7.36G	46829892	7.02G	95.41	99.61	98.43	51	0.07
IT52_0	50301884	7.55G	47820828	7.17G	95.07	99.71	98.75	46.5	0.16
IT52_1	40836804	6.13G	38418810	5.76G	94.08	99.72	98.62	47	0.44
IT54_0	45727940	6.86G	43589336	6.54G	95.32	99.62	98.45	46	3.18
IT54_1	46843122	7.03G	43580228	6.54G	93.03	99.75	98.89	45	0.13
IT57_0	49545520	7.43G	47237134	7.09G	95.34	99.59	98.38	46	0.22
IT57_1	49670182	7.45G	46835744	7.03G	94.29	99.62	98.47	47	0.1
IT60_0	47922688	7.19G	45089014	6.76G	94.09	99.66	98.6	45	0.09
IT60_1	46035452	6.91G	43818140	6.57G	95.18	99.67	98.59	44.5	0.08
IT74_0	48945610	7.34G	46703878	7.01G	95.42	99.58	98.32	46	0.27
IT74_1	35982370	5.40G	33981406	5.10G	94.44	99.52	97.63	47	0.19
IT78_0	44234474	6.64G	40515440	6.08G	91.59	98.78	95.25	50.5	5.68
IT78_1	44163704	6.62G	41712996	6.26G	94.45	98.59	95.33	49.5	11.05
IT79_0	48268932	7.24G	45618358	6.84G	94.51	98.7	95.74	45.5	0.67
IT79_1	44841444	6.73G	42686000	6.40G	95.19	99	96.56	44	3.05
IT85_0	52613116	7.89G	50280188	7.54G	95.57	99.53	98.1	43.5	0.17
IT85_1	50046338	7.51G	47687000	7.15G	95.29	99.36	97.56	47	0.4
IT86_0	53858184	8.08G	51380020	7.71G	95.4	99.59	98.3	47	0.15
IT86_1	44876162	6.73G	42583308	6.39G	94.89	99.41	97.48	46.5	0.2
IT88_0	44343162	6.65G	41732088	6.26G	94.11	98.9	95.92	45.5	0.31
IT88_1	46153266	6.92G	44004768	6.60G	95.34	99.68	98.65	46	0.12
IT93_0	47337904	7.10G	44888192	6.73G	94.83	98.86	96.38	46.5	0.22
IT93_1	51694426	7.75G	49399904	7.41G	95.56	99.52	98.18	45	0.13
IT94_0	48127100	7.22G	45853870	6.88G	95.28	99.08	96.9	46.5	0.17
IT94_1	53587938	8.04G	50679108	7.60G	94.57	99.71	98.76	46	0.2

## Sheet: Table S2
Supplementary Table S2. Blood chemistry and haematology of study populations (n = 44)
Characteristics (median, [IQR])	Total (n=44)	MPR (n=32)	nonMPR (n=12)	P valuea
Complete blood count
ANC, 109/L	4.96 [3.93-6.91]	4.52 [3.81-6.09]	5.63 [4.64-7.40]	0.195
AMC, 109/L	0.52 [0.43-0.66]	0.53 [0.45-0.70]	0.45 [0.39-0.66]	0.354
LYM, 109/L	2.22 [1.57-2.60]	2.22 [1.48-2.60]	2.21 [1.65-2.67]	0.99
WBC, 109/L	7.86 [6.99-9.90]	7.68 [6.51-9.63]	8.32 [7.22-10.76]	0.341
RBC, 1012/L	4.69 [4.31-5.04]	4.69 [4.31-5.01]	4.79 [4.31-5.08]	0.612
PLT, 109/L	286 [245-347]	276 [229-337]	322 [283-361]	0.075
HB, g/L	140 [126-149]	140 [129-151]	143 [118-148]	0.805
Blood biochemistry
AST, U/L	19.5 [17.0-23.7]	19.5 [17.2-23.7]	19.0 [15.6-26.9]	0.668
ALT, U/L	19.6 [14.4-25.4]	19.1 [14.8-23.6]	23.3 [12.5-26.1]	0.866
TBil, μmol/L	9.25 [7.03-11.3]	9.25 [7.03-10.6]	9.80 [6.50-14.8]	0.412
GGT, U/L	26.8 [14.2-42.5]	27.6 [19.4-45.0]	24.3 [10.5-36.2]	0.612
ALP, U/L	80.5 [67.2-100]	81.4 [68.6-99.6]	80.1 [57.4-104]	0.706
LDH, U/L	177 [156-225]	177 [165-221]	175 [135-364]	0.907
CPK, U/L	68.5 [55.5-98.8]	68.0 [54.3-98.8]	73.0 [57.0-118]	0.558
ALB, g/L	42.0 [40.0-45.0]	42.7 [40.7-45.2]	41.0 [37.1-43.9]	0.106
SCR, μmol/L	71.8 [62.0-81.5]	73.0 [66.7-82.4]	64.5 [51.6-75.3]	0.046
Urea, mmol/L	5.05 [3.83-5.90]	5.10 [4.15-6.40]	4.00 [3.53-5.25]	0.059
TC, mmol/L	4.43 [2.97-5.37]	4.46 [2.72-5.29]	4.28 [3.10-5.56]	0.969
TG, mmol/L	0.99 [0.58-1.46]	0.99 [0.52-1.45]	1.02 [0.75-1.52]	0.649
Abbreviations: ANC, Absolute neutrophil count; AMC, Absolute monocyte count; LYM, Lymphocyte count; WBC, White blood cell; RBC, Red blood cell; PLT, Platelet; HB, Hemoglobin; AST, Aspartate aminotransferase; ALT, Alanine aminotransferase; TBil, Total bilirubin; GGT, Gamma-glutamyl transferase; ALP, Alkaline phosphatase; LDH, Lactate dehydrogenase; SCR, Serum creatinine; TC, Total cholesterol; TG,…
a. Wilcoxon Mann-Whitney test was used.

## Sheet: Table S3
Supplementary Table S3. Associations between microbial species abundances and patient outcome
		Wilcoxon-Mann Whitney test			Reduced MaAsLin			Full MaAsLin			Random Forest
ID	Species	P	FDR	Log2FC (MPR vs nonMPR)	Coefficient	P	FDR	Coefficient	P	FDR	MDA	Taxonomy
1	Clostridium_sp._M62/1	0.00117	0.293856	1.73495	-1.76543	0.00992948	0.271312	-1.75605	0.0101495	0.252789	2.35	d__Bacteria;p__Firmicutes;c__Clostridia;o__Clostridiales;f__Clostridiaceae;g__Clostridium;s__Clostridium_sp._M62/1
2	Ruminococcus_sp._AF18-29	0.00192	0.293856	4.96762	-3.01198	0.00218107	0.231557	-3.01198	0.00218107	0.210032	1.37	d__Bacteria;p__Firmicutes;c__Clostridia;o__Clostridiales;f__Ruminococcaceae;g__Ruminococcus;s__Ruminococcus_sp._AF18-29
3	Gemmiger_sp._An50	0.00225	0.293856	6.39241	-2.83536	0.0222717	0.271312	-2.23731	0.0207137	0.26013	0.26	d__Bacteria;p__Firmicutes;c__Clostridia;o__Clostridiales;f__Ruminococcaceae;g__Gemmiger;s__Gemmiger_sp._An50
4	Ruminococcus_sp._AF37-20	0.00411	0.293856	6.53405	-3.87719	0.0185118	0.271312	-3.87725	0.0184974	0.26013	-1.1	d__Bacteria;p__Firmicutes;c__Clostridia;o__Clostridiales;f__Ruminococcaceae;g__Ruminococcus;s__Ruminococcus_sp._AF37-20
5	Angelakisella_massiliensis	0.00474	0.293856	1.76696	-1.64365	0.0102269	0.271312	-1.53742	0.0130951	0.252789	2.33	d__Bacteria;p__Firmicutes;c__Clostridia;o__Clostridiales;f__Ruminococcaceae;g__Angelakisella;s__Angelakisella_massiliensis
6	Eisenbergiella_tayi	0.00545	0.293856	1.75285	-1.4534	0.0245012	0.271312	-1.4534	0.0245012	0.26013	1.44	d__Bacteria;p__Firmicutes;c__Clostridia;o__Clostridiales;f__Lachnospiraceae;g__Eisenbergiella;s__Eisenbergiella_tayi
7	Ruminococcus_callidus	0.00545	0.293856	3.95185	-2.73671	0.00391163	0.231557	-2.52616	0.00453545	0.226319	1.88	d__Bacteria;p__Firmicutes;c__Clostridia;o__Clostridiales;f__Ruminococcaceae;g__Ruminococcus;s__Ruminococcus_callidus
8	Ruminococcus_bicirculans	0.00716	0.293856	5.6669	-2.85594	0.0126716	0.271312	-2.85594	0.0126716	0.252789	1	d__Bacteria;p__Firmicutes;c__Clostridia;o__Clostridiales;f__Ruminococcaceae;g__Ruminococcus;s__Ruminococcus_bicirculans
9	Ruminococcus_sp._AF25-19	0.00817	0.293856	5.71755	-3.79088	0.00464043	0.231557	-3.68913	0.0057058	0.237516	1	d__Bacteria;p__Firmicutes;c__Clostridia;o__Clostridiales;f__Ruminococcaceae;g__Ruminococcus;s__Ruminococcus_sp._AF25-19
10	Firmicutes_bacterium	0.00817	0.293856	2.50518	-1.83275	0.0484591	0.316846	-0.879047	0.122858	0.432812	1.29	d__Bacteria;p__Firmicutes;c__Firmicutes_unclassified;o__Firmicutes_unclassified;f__Firmicutes_unclassified;g__Firmicutes_unclassified;s__Firmicutes_bacterium
11	Anaeromassilibacillus_sp._An172	0.0093	0.293856	5.20253	-1.64886	0.0619835	0.337221	-1.63255	0.0610241	0.367816	-0.45	d__Bacteria;p__Firmicutes;c__Clostridia;o__Clostridiales;f__Ruminococcaceae;g__Anaeromassilibacillus;s__Anaeromassilibacillus_sp._An172
12	Ruminococcaceae_bacterium_D16	0.0093	0.293856	1.93405	-2.30726	0.00230928	0.231557	-2.27962	0.00364344	0.210032	1.08	d__Bacteria;p__Firmicutes;c__Clostridia;o__Clostridiales;f__Ruminococcaceae;g__Ruminococcaceae_unclassified;s__Ruminococcaceae_bacterium_D16
13	Gemmiger_sp._An194	0.0093	0.293856	4.10939	-2.39014	0.0473784	0.316846	-1.52283	0.0951556	0.423952	1.25	d__Bacteria;p__Firmicutes;c__Clostridia;o__Clostridiales;f__Ruminococcaceae;g__Gemmiger;s__Gemmiger_sp._An194
14	Clostridium_sp._AM29-11AC	0.0093	0.293856	1.3828	-1.59821	0.0118874	0.271312	-1.59616	0.0119527	0.252789	-0.53	d__Bacteria;p__Firmicutes;c__Clostridia;o__Clostridiales;f__Clostridiaceae;g__Clostridium;s__Clostridium_sp._AM29-11AC
15	Clostridiales_bacterium	0.0106	0.293856	1.12916	-1.64387	0.00443207	0.231557	-1.51606	0.00645931	0.237516	-0.16	d__Bacteria;p__Firmicutes;c__Clostridia;o__Clostridiales;f__Clostridiales_unclassified;g__Clostridiales_unclassified;s__Clostridiales_bacterium
16	Firmicutes_bacterium_CAG:124	0.0106	0.293856	5.38452	-3.36631	0.00175744	0.231557	-3.1109	0.00351084	0.210032	-1	d__Bacteria;p__Firmicutes;c__Firmicutes_unclassified;o__Firmicutes_unclassified;f__Firmicutes_unclassified;g__Firmicutes_unclassified;s__Firmicutes_bacterium_CAG:124
17	Pseudoflavonifractor_capillosus	0.0106	0.293856	0.779869	-0.670998	0.0716341	0.337221	-0.704465	0.0475067	0.341213	1.34	d__Bacteria;p__Firmicutes;c__Clostridia;o__Clostridiales;f__Ruminococcaceae;g__Pseudoflavonifractor;s__Pseudoflavonifractor_capillosus
18	Firmicutes_bacterium_CAG:95	0.0106	0.293856	3.59694	-1.87303	0.0240303	0.271312	-1.76278	0.0293797	0.281618	-1.1	d__Bacteria;p__Firmicutes;c__Firmicutes_unclassified;o__Firmicutes_unclassified;f__Firmicutes_unclassified;g__Firmicutes_unclassified;s__Firmicutes_bacterium_CAG:95
19	Pseudoflavonifractor_sp._AF19-9AC	0.0135	0.300648	1.49571	-1.86321	0.0077425	0.271312	-1.99578	0.00378815	0.210032	-0.12	d__Bacteria;p__Firmicutes;c__Clostridia;o__Clostridiales;f__Ruminococcaceae;g__Pseudoflavonifractor;s__Pseudoflavonifractor_sp._AF19-9AC
20	Roseburia_sp._CAG:197	0.0135	0.300648	3.53384	-2.24649	0.0159555	0.271312	-2.24649	0.0159555	0.26013	0.72	d__Bacteria;p__Firmicutes;c__Clostridia;o__Clostridiales;f__Lachnospiraceae;g__Roseburia;s__Roseburia_sp._CAG:197
21	Faecalibacterium_sp._CAG:74	0.0135	0.300648	3.88032	-2.06887	0.0340494	0.287636	-1.92134	0.0751425	0.406058	-1.1	d__Bacteria;p__Firmicutes;c__Clostridia;o__Clostridiales;f__Ruminococcaceae;g__Faecalibacterium;s__Faecalibacterium_sp._CAG:74
22	Subdoligranulum_sp._OF01-18	0.0152	0.300648	1.30738	-1.24611	0.0371215	0.287636	-1.01977	0.057068	0.366773	0.45	d__Bacteria;p__Firmicutes;c__Clostridia;o__Clostridiales;f__Ruminococcaceae;g__Subdoligranulum;s__Subdoligranulum_sp._OF01-18
23	Flintibacter_sp._KGMB00164	0.0152	0.300648	2.07579	-2.10698	0.0679236	0.337221	-2.32551	0.0279895	0.281618	0.92	d__Bacteria;p__Firmicutes;c__Clostridia;o__Clostridiales;f__Clostridiales_unclassified;g__Flintibacter;s__Flintibacter_sp._KGMB00164
24	Intestinimonas_timonensis	0.0152	0.300648	2.12807	-1.81478	0.0232724	0.271312	-1.51795	0.0619168	0.367816	-1.01	d__Bacteria;p__Firmicutes;c__Clostridia;o__Clostridiales;f__Clostridiales_unclassified;g__Intestinimonas;s__Intestinimonas_timonensis
25	Intestinimonas_massiliensis	0.0152	0.300648	1.20856	-1.48965	0.0357782	0.287636	-1.40104	0.0441096	0.333495	1.08	d__Bacteria;p__Firmicutes;c__Clostridia;o__Clostridiales;f__Clostridiales_unclassified;g__Intestinimonas;s__Intestinimonas_massiliensis
26	Clostridiales_bacterium_CCNA10	0.0172	0.300648	1.81188	-2.36062	0.00297834	0.231557	-2.37197	0.00146825	0.210032	1.81	d__Bacteria;p__Firmicutes;c__Clostridia;o__Clostridiales;f__Clostridiales_unclassified;g__Clostridiales_unclassified;s__Clostridiales_bacterium_CCNA10
27	Eubacterium_siraeum_CAG:80	0.0193	0.300648	0.499375	-2.71245	0.0685914	0.337221	-2.59341	0.077148	0.406058	2.21	d__Bacteria;p__Firmicutes;c__Clostridia;o__Clostridiales;f__Eubacteriaceae;g__Eubacterium;s__Eubacterium_siraeum_CAG:80
28	Clostridia_bacterium	0.0193	0.300648	2.5879	-1.90398	0.0161199	0.271312	-1.72974	0.0240794	0.26013	1.18	d__Bacteria;p__Firmicutes;c__Clostridia;o__Clostridia_unclassified;f__Clostridia_unclassified;g__Clostridia_unclassified;s__Clostridia_bacterium
29	Clostridium_sp._ATCC_BAA-442	0.0193	0.300648	0.859531	-1.14312	0.031779	0.287636	-1.14006	0.0322011	0.281618	1.07	d__Bacteria;p__Firmicutes;c__Clostridia;o__Clostridiales;f__Clostridiaceae;g__Clostridium;s__Clostridium_sp._ATCC_BAA-442
30	Fournierella_massiliensis	0.0193	0.300648	2.82657	-1.76737	0.073193	0.341339	-2.06007	0.135979	0.432812	-0.25	d__Bacteria;p__Firmicutes;c__Clostridia;o__Clostridiales;f__Ruminococcaceae;g__Fournierella;s__Fournierella_massiliensis
31	Oscillibacter_sp._CAG:241	0.0216	0.300648	3.08728	-2.42523	0.0186143	0.271312	-2.17534	0.0230596	0.26013	-1	d__Bacteria;p__Firmicutes;c__Clostridia;o__Clostridiales;f__Oscillospiraceae;g__Oscillibacter;s__Oscillibacter_sp._CAG:241
32	Lachnospiraceae_bacterium_7_1_58FAA	0.0216	0.300648	1.10653	-1.13585	0.035288	0.287636	-1.13585	0.035288	0.284011	0.47	d__Bacteria;p__Firmicutes;c__Clostridia;o__Clostridiales;f__Lachnospiraceae;g__Lachnospiraceae_unclassified;s__Lachnospiraceae_bacterium_7_1_58FAA
33	Clostridiales_bacterium_Choco116	0.0216	0.300648	1.47586	-1.44964	0.0150009	0.271312	-1.42009	0.0166435	0.26013	-0.04	d__Bacteria;p__Firmicutes;c__Clostridia;o__Clostridiales;f__Clostridiales_unclassified;g__Clostridiales_unclassified;s__Clostridiales_bacterium_Choco116
34	Clostridium_phoceensis	0.0216	0.300648	1.49579	-1.99026	0.0142179	0.271312	-1.81668	0.0141846	0.252789	0.82	d__Bacteria;p__Firmicutes;c__Clostridia;o__Clostridiales;f__Clostridiaceae;g__Clostridium;s__Clostridium_phoceensis
35	Oscillibacter_sp.	0.0241	0.300648	2.69238	-2.03336	0.0456376	0.316846	-1.76233	0.0586933	0.366773	1	d__Bacteria;p__Firmicutes;c__Clostridia;o__Clostridiales;f__Oscillospiraceae;g__Oscillibacter;s__Oscillibacter_sp.
36	Ruminococcus_sp._AM43-6	0.0241	0.300648	5.54247	-3.39133	0.00745101	0.271312	-3.38019	0.00761573	0.237516	1.57	d__Bacteria;p__Firmicutes;c__Clostridia;o__Clostridiales;f__Ruminococcaceae;g__Ruminococcus;s__Ruminococcus_sp._AM43-6
37	Clostridioides_difficile	0.0241	0.300648	0.611763	-0.721447	0.00881871	0.271312	-0.683497	0.0166489	0.26013	0	d__Bacteria;p__Firmicutes;c__Clostridia;o__Clostridiales;f__Peptostreptococcaceae;g__Clostridioides;s__Clostridioides_difficile
38	Eubacteriaceae_bacterium	0.0241	0.300648	1.22107	-1.06587	0.0295143	0.287636	-0.940759	0.0485493	0.341213	-0.16	d__Bacteria;p__Firmicutes;c__Clostridia;o__Clostridiales;f__Eubacteriaceae;g__Eubacteriaceae_unclassified;s__Eubacteriaceae_bacterium
39	Absiella_dolichum	0.0241	0.300648	1.084	-1.24632	0.0188369	0.271312	-1.30567	0.0129663	0.252789	1.77	d__Bacteria;p__Firmicutes;c__Erysipelotrichia;o__Erysipelotrichales;f__Erysipelotrichaceae;g__Absiella;s__Absiella_dolichum
40	Roseburia_sp._AM16-25	0.0241	0.300648	3.14187	-2.48158	0.00198586	0.231557	-2.36951	0.00171373	0.210032	0	d__Bacteria;p__Firmicutes;c__Clostridia;o__Clostridiales;f__Lachnospiraceae;g__Roseburia;s__Roseburia_sp._AM16-25
41	Roseburia_sp._AM59-24XD	0.0269	0.319598	4.20918	-1.47163	0.090597	0.361663	-1.23077	0.136175	0.432812	0	d__Bacteria;p__Firmicutes;c__Clostridia;o__Clostridiales;f__Lachnospiraceae;g__Roseburia;s__Roseburia_sp._AM59-24XD
42	Anaerotignum_lactatifermentans	0.0269	0.319598	1.45781	-1.25778	0.0268535	0.279164	-1.18271	0.0334735	0.281618	0.87	d__Bacteria;p__Firmicutes;c__Clostridia;o__Clostridiales;f__Lachnospiraceae;g__Anaerotignum;s__Anaerotignum_lactatifermentans
43	Oscillibacter_sp._PC13	0.0299	0.32435	1.40749	-1.73618	0.0353456	0.287636	-1.28039	0.0816699	0.410209	-1.66	d__Bacteria;p__Firmicutes;c__Clostridia;o__Clostridiales;f__Oscillospiraceae;g__Oscillibacter;s__Oscillibacter_sp._PC13
44	Ruminococcus_sp._AF21-11	0.0299	0.32435	5.52993	-2.9746	0.0222424	0.271312	-2.9746	0.0222424	0.26013	-1.73	d__Bacteria;p__Firmicutes;c__Clostridia;o__Clostridiales;f__Ruminococcaceae;g__Ruminococcus;s__Ruminococcus_sp._AF21-11
45	Butyricicoccus_pullicaecorum	0.0299	0.32435	1.00221	-1.07871	0.0641191	0.337221	-1.26327	0.0295232	0.281618	0.96	d__Bacteria;p__Firmicutes;c__Clostridia;o__Clostridiales;f__Clostridiaceae;g__Butyricicoccus;s__Butyricicoccus_pullicaecorum
46	Alistipes_sp._3BBH6	0.0299	0.32435	1.90382	-2.84949	0.0126419	0.271312	-2.5497	0.016862	0.26013	1.73	d__Bacteria;p__Bacteroidetes;c__Bacteroidia;o__Bacteroidales;f__Rikenellaceae;g__Alistipes;s__Alistipes_sp._3BBH6
47	Ruminococcus_sp._CAG:403	0.0333	0.353547	5.19282	-2.67995	0.0250107	0.271312	-2.50094	0.0309822	0.281618	1	d__Bacteria;p__Firmicutes;c__Clostridia;o__Clostridiales;f__Ruminococcaceae;g__Ruminococcus;s__Ruminococcus_sp._CAG:403
48	Roseburia_sp._TF10-5	0.0408	0.370167	1.71056	-2.55136	0.0233239	0.271312	-2.55136	0.0233239	0.26013	0.77	d__Bacteria;p__Firmicutes;c__Clostridia;o__Clostridiales;f__Lachnospiraceae;g__Roseburia;s__Roseburia_sp._TF10-5
49	Ruminococcus_sp._AM54-1NS	0.0408	0.370167	4.66033	-3.19083	0.020035	0.271312	-3.19074	0.020038	0.26013	0.46	d__Bacteria;p__Firmicutes;c__Clostridia;o__Clostridiales;f__Ruminococcaceae;g__Ruminococcus;s__Ruminococcus_sp._AM54-1NS
50	Firmicutes_bacterium_CAG:170	0.0408	0.370167	3.11507	-2.24609	0.0353605	0.287636	-1.74402	0.0757433	0.406058	-1	d__Bacteria;p__Firmicutes;c__Firmicutes_unclassified;o__Firmicutes_unclassified;f__Firmicutes_unclassified;g__Firmicutes_unclassified;s__Firmicutes_bacterium_CAG:170
51	Alistipes_sp._5CBH24	0.0408	0.370167	1.89839	-1.90459	0.0148945	0.271312	-1.42234	0.0544974	0.366773	0	d__Bacteria;p__Bacteroidetes;c__Bacteroidia;o__Bacteroidales;f__Rikenellaceae;g__Alistipes;s__Alistipes_sp._5CBH24
52	Oscillibacter_sp._1-3	0.0408	0.370167	1.43408	-1.57967	0.0586404	0.332518	-1.31958	0.0841531	0.410209	-1	d__Bacteria;p__Firmicutes;c__Clostridia;o__Clostridiales;f__Oscillospiraceae;g__Oscillibacter;s__Oscillibacter_sp._1-3
53	Subdoligranulum_sp._4_3_54A2FAA	0.0408	0.370167	1.12368	-1.17722	0.0520568	0.328814	-0.802757	0.125031	0.432812	0.7	d__Bacteria;p__Firmicutes;c__Clostridia;o__Clostridiales;f__Ruminococcaceae;g__Subdoligranulum;s__Subdoligranulum_sp._4_3_54A2FAA
54	Clostridium_sp._AF23-8	0.0408	0.370167	3.74593	-1.92095	0.100328	0.382166	-0.919531	0.319234	0.564885	0.54	d__Bacteria;p__Firmicutes;c__Clostridia;o__Clostridiales;f__Clostridiaceae;g__Clostridium;s__Clostridium_sp._AF23-8
55	Porphyromonas_crevioricanis	0.0408	0.370167	-0.542275	0.484848	0.0682078	0.337221	0.345096	0.123043	0.432812	0.88	d__Bacteria;p__Bacteroidetes;c__Bacteroidia;o__Bacteroidales;f__Porphyromonadaceae;g__Porphyromonas;s__Porphyromonas_crevioricanis
56	Roseburia_sp._CAG:18_43_25	0.0451	0.381439	1.6435	-2.65408	0.0694924	0.337221	-2.61204	0.075052	0.406058	0	d__Bacteria;p__Firmicutes;c__Clostridia;o__Clostridiales;f__Lachnospiraceae;g__Roseburia;s__Roseburia_sp._CAG:18_43_25
57	Rikenellaceae_bacterium	0.0451	0.381439	1.41421	-2.14123	0.0153007	0.271312	-2.07684	0.0180408	0.26013	-0.38	d__Bacteria;p__Bacteroidetes;c__Bacteroidia;o__Bacteroidales;f__Rikenellaceae;g__Rikenellaceae_unclassified;s__Rikenellaceae_bacterium
58	Ruthenibacterium_lactatiformans	0.0451	0.381439	1.18458	-1.18135	0.0966877	0.374009	-1.02086	0.130246	0.432812	-0.31	d__Bacteria;p__Firmicutes;c__Clostridia;o__Clostridiales;f__Ruminococcaceae;g__Ruthenibacterium;s__Ruthenibacterium_lactatiformans
59	Butyricimonas_sp._Marseille-P3923	0.0451	0.381439	4.4239	-2.40719	0.0345245	0.287636	-3.35571	0.00201817	0.210032	1	d__Bacteria;p__Bacteroidetes;c__Bacteroidia;o__Bacteroidales;f__Odoribacteraceae;g__Butyricimonas;s__Butyricimonas_sp._Marseille-P3923
60	Firmicutes_bacterium_CAG:83	0.0497	0.381543	2.04225	-1.71677	0.0561071	0.330651	-1.71168	0.0666858	0.386933	0	d__Bacteria;p__Firmicutes;c__Firmicutes_unclassified;o__Firmicutes_unclassified;f__Firmicutes_unclassified;g__Firmicutes_unclassified;s__Firmicutes_bacterium_CAG:83
61	Alistipes_shahii	0.0497	0.381543	1.35433	-1.53097	0.0206027	0.271312	-0.998207	0.0963922	0.425661	0	d__Bacteria;p__Bacteroidetes;c__Bacteroidia;o__Bacteroidales;f__Rikenellaceae;g__Alistipes;s__Alistipes_shahii
62	Alistipes_sp._5CPYCFAH4	0.0497	0.381543	2.44915	-2.39967	0.0488921	0.316846	-2.07047	0.0571276	0.366773	1	d__Bacteria;p__Bacteroidetes;c__Bacteroidia;o__Bacteroidales;f__Rikenellaceae;g__Alistipes;s__Alistipes_sp._5CPYCFAH4
63	Prevotella_stercorea_CAG:629	0.0497	0.381543	-2.09663	3.02827	0.0561396	0.330651	2.02213	0.114123	0.432812	1.41	d__Bacteria;p__Bacteroidetes;c__Bacteroidia;o__Bacteroidales;f__Prevotellaceae;g__Prevotella;s__Prevotella_stercorea_CAG:629
64	Roseburia_sp._CAG:100	0.0497	0.381543	4.08321	-2.24009	0.0242163	0.271312	-2.17954	0.0275062	0.281618	1.83	d__Bacteria;p__Firmicutes;c__Clostridia;o__Clostridiales;f__Lachnospiraceae;g__Roseburia;s__Roseburia_sp._CAG:100
65	Haemophilus_parainfluenzae	0.0497	0.381543	1.38322	1.24806	0.122189	0.40548	1.14023	0.125293	0.432812	0.4	d__Bacteria;p__Proteobacteria;c__Gammaproteobacteria;o__Pasteurellales;f__Pasteurellaceae;g__Haemophilus;s__Haemophilus_parainfluenzae
66	Blautia_sp._OF03-15BH	0.0601	0.428427	1.56742	-1.41577	0.0559426	0.330651	-1.10603	0.112654	0.432812	-1.07	d__Bacteria;p__Firmicutes;c__Clostridia;o__Clostridiales;f__Lachnospiraceae;g__Blautia;s__Blautia_sp._OF03-15BH
67	Subdoligranulum_variabile	0.0601	0.428427	1.52557	-1.39808	0.0695106	0.337221	-1.28912	0.079392	0.408754	-1	d__Bacteria;p__Firmicutes;c__Clostridia;o__Clostridiales;f__Ruminococcaceae;g__Subdoligranulum;s__Subdoligranulum_variabile
68	Clostridiales_bacterium_VE202-03	0.0601	0.428427	0.83479	-1.01377	0.0390479	0.290819	-1.202	0.0220224	0.26013	0.89	d__Bacteria;p__Firmicutes;c__Clostridia;o__Clostridiales;f__Clostridiales_unclassified;g__Clostridiales_unclassified;s__Clostridiales_bacterium_VE202-03
69	Proteus_mirabilis	0.0601	0.428427	-0.452686	0.882472	0.0301051	0.287636	0.584761	0.0494551	0.342752	-2.36	d__Bacteria;p__Proteobacteria;c__Gammaproteobacteria;o__Enterobacterales;f__Morganellaceae;g__Proteus;s__Proteus_mirabilis
70	Prevotella_sp._MSX73	0.0601	0.428427	7.9564	-1.65269	0.141227	0.41129	-0.428935	0.611116	0.776526	1.47	d__Bacteria;p__Bacteroidetes;c__Bacteroidia;o__Bacteroidales;f__Prevotellaceae;g__Prevotella;s__Prevotella_sp._MSX73
71	Clostridium_sp._CAG:230	0.0659	0.444172	1.76618	-1.6746	0.0914451	0.362152	-1.3607	0.150216	0.44758	1	d__Bacteria;p__Firmicutes;c__Clostridia;o__Clostridiales;f__Clostridiaceae;g__Clostridium;s__Clostridium_sp._CAG:230
72	Eubacterium_sp._CAG:180	0.0659	0.444172	2.22081	-0.804866	0.488546	0.687373	-0.678946	0.553369	0.742663	-1.66	d__Bacteria;p__Firmicutes;c__Clostridia;o__Clostridiales;f__Eubacteriaceae;g__Eubacterium;s__Eubacterium_sp._CAG:180
73	Clostridium_sp._L2-50	0.0659	0.444172	1.31678	-1.08721	0.0831295	0.348585	-0.965174	0.116252	0.432812	0	d__Bacteria;p__Firmicutes;c__Clostridia;o__Clostridiales;f__Clostridiaceae;g__Clostridium;s__Clostridium_sp._L2-50
74	Roseburia_intestinalis	0.0721	0.444172	1.92345	-1.3429	0.0693298	0.337221	-1.34289	0.06933	0.397651	-1.41	d__Bacteria;p__Firmicutes;c__Clostridia;o__Clostridiales;f__Lachnospiraceae;g__Roseburia;s__Roseburia_intestinalis
75	Roseburia_faecis	0.0721	0.444172	1.5574	-2.33867	0.0334134	0.287636	-2.3379	0.0334351	0.281618	0.09	d__Bacteria;p__Firmicutes;c__Clostridia;o__Clostridiales;f__Lachnospiraceae;g__Roseburia;s__Roseburia_faecis
76	Clostridiales_bacterium_42_27	0.0721	0.444172	1.51263	-1.38138	0.0686678	0.337221	-0.745229	0.288838	0.546419	0	d__Bacteria;p__Firmicutes;c__Clostridia;o__Clostridiales;f__Clostridiales_unclassified;g__Clostridiales_unclassified;s__Clostridiales_bacterium_42_27
77	Coprococcus_eutactus	0.0721	0.444172	1.35414	-0.966443	0.0484752	0.316846	-0.966433	0.0484779	0.341213	0.52	d__Bacteria;p__Firmicutes;c__Clostridia;o__Clostridiales;f__Lachnospiraceae;g__Coprococcus;s__Coprococcus_eutactus
78	Ruminococcus_sp._CAG:57	0.0721	0.444172	4.83097	-2.94201	0.038044	0.287636	-2.94199	0.0380454	0.292072	0	d__Bacteria;p__Firmicutes;c__Clostridia;o__Clostridiales;f__Ruminococcaceae;g__Ruminococcus;s__Ruminococcus_sp._CAG:57
79	Dysosmobacter_welbionis	0.0721	0.444172	0.871983	-1.61962	0.0409013	0.300143	-1.57087	0.0181042	0.26013	-0.81	d__Bacteria;p__Firmicutes;c__Clostridia;o__Clostridiales;f__Oscillospiraceae;g__Dysosmobacter;s__Dysosmobacter_welbionis
80	Clostridium_sp._AF36-18BH	0.0721	0.444172	1.2607	-1.65148	0.0634092	0.337221	-1.53254	0.0773056	0.406058	0	d__Bacteria;p__Firmicutes;c__Clostridia;o__Clostridiales;f__Clostridiaceae;g__Clostridium;s__Clostridium_sp._AF36-18BH
81	Eubacterium_sp._45_250	0.0721	0.444172	0.605978	-1.90534	0.137935	0.408877	-1.90534	0.137935	0.432891	0	d__Bacteria;p__Firmicutes;c__Clostridia;o__Clostridiales;f__Eubacteriaceae;g__Eubacterium;s__Eubacterium_sp._45_250
82	Prevotella_copri	0.0788	0.461441	-0.0563569	1.9124	0.121467	0.40548	1.85528	0.128842	0.432812	-0.06	d__Bacteria;p__Bacteroidetes;c__Bacteroidia;o__Bacteroidales;f__Prevotellaceae;g__Prevotella;s__Prevotella_copri
83	Pseudoflavonifractor_sp._An184	0.0788	0.461441	1.03137	-1.53522	0.0321617	0.287636	-1.94048	0.0033592	0.210032	2.71	d__Bacteria;p__Firmicutes;c__Clostridia;o__Clostridiales;f__Ruminococcaceae;g__Pseudoflavonifractor;s__Pseudoflavonifractor_sp._An184
84	Clostridium_sp._CAG:138	0.0788	0.461441	4.92511	-2.067	0.0467786	0.316846	-2.06728	0.0467556	0.341213	0	d__Bacteria;p__Firmicutes;c__Clostridia;o__Clostridiales;f__Clostridiaceae;g__Clostridium;s__Clostridium_sp._CAG:138
85	Ruminococcaceae_bacterium	0.086	0.461441	1.30735	-1.13785	0.0863085	0.353016	-1.04442	0.112371	0.432812	0.04	d__Bacteria;p__Firmicutes;c__Clostridia;o__Clostridiales;f__Ruminococcaceae;g__Ruminococcaceae_unclassified;s__Ruminococcaceae_bacterium
86	Oscillibacter_sp._CAG:241_62_21	0.086	0.461441	3.00344	-1.95942	0.070345	0.337221	-1.68617	0.0922342	0.4182	0	d__Bacteria;p__Firmicutes;c__Clostridia;o__Clostridiales;f__Oscillospiraceae;g__Oscillibacter;s__Oscillibacter_sp._CAG:241_62_21
87	Oscillibacter_sp._ER4	0.086	0.461441	1.72062	-1.93179	0.0878195	0.356276	-1.63452	0.116211	0.432812	0.73	d__Bacteria;p__Firmicutes;c__Clostridia;o__Clostridiales;f__Oscillospiraceae;g__Oscillibacter;s__Oscillibacter_sp._ER4
88	Firmicutes_bacterium_CAG:176_63_11	0.086	0.461441	3.54283	-2.04012	0.0502546	0.321501	-1.88256	0.0636006	0.373373	1.6	d__Bacteria;p__Firmicutes;c__Firmicutes_unclassified;o__Firmicutes_unclassified;f__Firmicutes_unclassified;g__Firmicutes_unclassified;s__Firmicutes_bacterium_CAG:176_63_11
89	Roseburia_sp._OF03-24	0.086	0.461441	1.37468	-1.20404	0.133782	0.408877	-1.20404	0.133782	0.432812	0.38	d__Bacteria;p__Firmicutes;c__Clostridia;o__Clostridiales;f__Lachnospiraceae;g__Roseburia;s__Roseburia_sp._OF03-24
90	Lawsonibacter_asaccharolyticus	0.086	0.461441	1.05591	-1.31155	0.0619205	0.337221	-1.35093	0.0207762	0.26013	-1	d__Bacteria;p__Firmicutes;c__Clostridia;o__Clostridiales;f__Clostridiales_unclassified;g__Lawsonibacter;s__Lawsonibacter_asaccharolyticus
91	Anaerotruncus_colihominis	0.086	0.461441	0.845832	-0.545242	0.161481	0.442719	-0.975276	0.0137142	0.252789	-1.41	d__Bacteria;p__Firmicutes;c__Clostridia;o__Clostridiales;f__Ruminococcaceae;g__Anaerotruncus;s__Anaerotruncus_colihominis
92	Firmicutes_bacterium_CAG:65	0.086	0.461441	2.23488	-1.63553	0.106566	0.389541	-1.42083	0.139582	0.435322	-0.6	d__Bacteria;p__Firmicutes;c__Firmicutes_unclassified;o__Firmicutes_unclassified;f__Firmicutes_unclassified;g__Firmicutes_unclassified;s__Firmicutes_bacterium_CAG:65
93	Prevotella_copri_CAG:164	0.086	0.461441	0.0883522	1.69852	0.263886	0.548663	1.68216	0.252259	0.521021	-0.57	d__Bacteria;p__Bacteroidetes;c__Bacteroidia;o__Bacteroidales;f__Prevotellaceae;g__Prevotella;s__Prevotella_copri_CAG:164
94	Actinomyces_sp._ICM47	0.0936	0.46244	-1.00887	1.27336	0.07	0.337221	1.44479	0.0346233	0.28323	0.67	d__Bacteria;p__Actinobacteria;c__Actinobacteria;o__Actinomycetales;f__Actinomycetaceae;g__Actinomyces;s__Actinomyces_sp._ICM47
95	Anaerobutyricum_hallii	0.0936	0.46244	0.982107	-0.693417	0.1227	0.40548	-0.60049	0.16875	0.457643	0	d__Bacteria;p__Firmicutes;c__Clostridia;o__Clostridiales;f__Lachnospiraceae;g__Anaerobutyricum;s__Anaerobutyricum_hallii
96	Roseburia_sp._CAG:18	0.0936	0.46244	1.54466	-2.09142	0.0377747	0.287636	-2.09142	0.0377748	0.292072	1.26	d__Bacteria;p__Firmicutes;c__Clostridia;o__Clostridiales;f__Lachnospiraceae;g__Roseburia;s__Roseburia_sp._CAG:18
97	Alistipes_sp._CAG:29	0.0936	0.46244	2.119	-2.02731	0.0812559	0.343616	-1.71695	0.102903	0.432812	-0.08	d__Bacteria;p__Bacteroidetes;c__Bacteroidia;o__Bacteroidales;f__Rikenellaceae;g__Alistipes;s__Alistipes_sp._CAG:29
98	Prevotella_sp._BCRC_81118	0.0936	0.46244	-2.31929	3.57899	0.0171515	0.271312	3.69773	0.0109844	0.252789	0.81	d__Bacteria;p__Bacteroidetes;c__Bacteroidia;o__Bacteroidales;f__Prevotellaceae;g__Prevotella;s__Prevotella_sp._BCRC_81118
99	Clostridium_sp._AM51-4	0.0936	0.46244	1.25102	-0.833345	0.0794572	0.341445	-0.833345	0.0794572	0.408754	1	d__Bacteria;p__Firmicutes;c__Clostridia;o__Clostridiales;f__Clostridiaceae;g__Clostridium;s__Clostridium_sp._AM51-4
100	Prevotella_stercorea	0.0936	0.46244	-2.37319	2.90731	0.0345883	0.287636	2.8496	0.0334326	0.281618	-0.56	d__Bacteria;p__Bacteroidetes;c__Bacteroidia;o__Bacteroidales;f__Prevotellaceae;g__Prevotella;s__Prevotella_stercorea
101	Firmicutes_bacterium_AM59-13	0.0936	0.46244	2.50501	-1.44724	0.131833	0.408877	-1.31172	0.160546	0.44867	0	d__Bacteria;p__Firmicutes;c__Firmicutes_unclassified;o__Firmicutes_unclassified;f__Firmicutes_unclassified;g__Firmicutes_unclassified;s__Firmicutes_bacterium_AM59-13
102	Roseburia_intestinalis_CAG:13	0.102	0.47904	2.57541	-1.81913	0.0978354	0.375537	-1.81913	0.0978354	0.425951	1	d__Bacteria;p__Firmicutes;c__Clostridia;o__Clostridiales;f__Lachnospiraceae;g__Roseburia;s__Roseburia_intestinalis_CAG:13
103	Bacteroides_sartorii	0.102	0.47904	-1.2587	0.738218	0.252028	0.536766	0.648841	0.297226	0.546419	-0.19	d__Bacteria;p__Bacteroidetes;c__Bacteroidia;o__Bacteroidales;f__Bacteroidaceae;g__Bacteroides;s__Bacteroides_sartorii
104	Eubacterium_sp._CAG:274	0.102	0.47904	4.03614	-1.28149	0.112707	0.393293	-1.3023	0.105996	0.432812	-1.73	d__Bacteria;p__Firmicutes;c__Clostridia;o__Clostridiales;f__Eubacteriaceae;g__Eubacterium;s__Eubacterium_sp._CAG:274
105	Firmicutes_bacterium_AF22-6AC	0.102	0.47904	2.2803	-1.56616	0.129861	0.408877	-1.42732	0.157019	0.44773	0	d__Bacteria;p__Firmicutes;c__Firmicutes_unclassified;o__Firmicutes_unclassified;f__Firmicutes_unclassified;g__Firmicutes_unclassified;s__Firmicutes_bacterium_AF22-6AC
106	Bilophila_sp._4_1_30	0.102	0.47904	1.48796	-1.59383	0.0925007	0.362657	-1.32708	0.145541	0.440062	-0.22	d__Bacteria;p__Proteobacteria;c__Deltaproteobacteria;o__Desulfovibrionales;f__Desulfovibrionaceae;g__Bilophila;s__Bilophila_sp._4_1_30
107	Alistipes_sp._6CPBBH3	0.111	0.47904	0.98996	-1.48623	0.0772234	0.341445	-1.32497	0.108985	0.432812	-1	d__Bacteria;p__Bacteroidetes;c__Bacteroidia;o__Bacteroidales;f__Rikenellaceae;g__Alistipes;s__Alistipes_sp._6CPBBH3
108	Butyricimonas_faecihominis	0.111	0.47904	0.501108	-0.881442	0.298027	0.559591	-0.85392	0.246161	0.521021	-1.41	d__Bacteria;p__Bacteroidetes;c__Bacteroidia;o__Bacteroidales;f__Odoribacteraceae;g__Butyricimonas;s__Butyricimonas_faecihominis
109	Firmicutes_bacterium_CAG:114	0.111	0.47904	0.807565	-1.81339	0.0576485	0.330651	-1.50952	0.0763281	0.406058	0	d__Bacteria;p__Firmicutes;c__Firmicutes_unclassified;o__Firmicutes_unclassified;f__Firmicutes_unclassified;g__Firmicutes_unclassified;s__Firmicutes_bacterium_CAG:114
110	Evtepia_gabavorous	0.111	0.47904	0.824636	-1.34451	0.11198	0.393293	-1.46507	0.161845	0.44867	0.75	d__Bacteria;p__Firmicutes;c__Clostridia;o__Clostridiales;f__Clostridiales_unclassified;g__Evtepia;s__Evtepia_gabavorous
111	Clostridium_sp._OF09-10	0.111	0.47904	0.77812	-1.33539	0.0378901	0.287636	-1.3354	0.0378887	0.292072	-1.84	d__Bacteria;p__Firmicutes;c__Clostridia;o__Clostridiales;f__Clostridiaceae;g__Clostridium;s__Clostridium_sp._OF09-10
112	Lachnoclostridium_phocaeense	0.111	0.47904	1.05813	-0.956145	0.168557	0.45123	-0.965058	0.152568	0.44758	-1	d__Bacteria;p__Firmicutes;c__Clostridia;o__Clostridiales;f__Lachnospiraceae;g__Lachnoclostridium;s__Lachnoclostridium_phocaeense
113	Roseburia_sp._CAG:10041_57	0.111	0.47904	3.13149	-1.26584	0.130958	0.408877	-1.08832	0.174917	0.461863	-0.62	d__Bacteria;p__Firmicutes;c__Clostridia;o__Clostridiales;f__Lachnospiraceae;g__Roseburia;s__Roseburia_sp._CAG:10041_57
114	Anaerosporobacter_mobilis	0.111	0.47904	2.76096	-0.694595	0.301287	0.559591	-0.94448	0.109881	0.432812	1	d__Bacteria;p__Firmicutes;c__Clostridia;o__Clostridiales;f__Lachnospiraceae;g__Anaerosporobacter;s__Anaerosporobacter_mobilis
115	Klebsiella_quasipneumoniae	0.111	0.47904	0.414466	-1.27569	0.195597	0.469879	-1.50778	0.110752	0.432812	2.75	d__Bacteria;p__Proteobacteria;c__Gammaproteobacteria;o__Enterobacterales;f__Enterobacteriaceae;g__Klebsiella;s__Klebsiella_quasipneumoniae
116	Roseburia_sp._CAG:303	0.12	0.47904	0.892131	-0.813182	0.346065	0.588036	-0.485137	0.519941	0.716714	0	d__Bacteria;p__Firmicutes;c__Clostridia;o__Clostridiales;f__Lachnospiraceae;g__Roseburia;s__Roseburia_sp._CAG:303
117	Blautia_hansenii	0.12	0.47904	0.925465	-0.72919	0.126366	0.408877	-0.641442	0.146393	0.440062	0.31	d__Bacteria;p__Firmicutes;c__Clostridia;o__Clostridiales;f__Lachnospiraceae;g__Blautia;s__Blautia_hansenii
118	Clostridiales_bacterium_KLE1615	0.12	0.47904	-0.0841729	-0.878284	0.18659	0.466702	-0.478287	0.413166	0.634369	-1	d__Bacteria;p__Firmicutes;c__Clostridia;o__Clostridiales;f__Clostridiales_unclassified;g__Clostridiales_unclassified;s__Clostridiales_bacterium_KLE1615
119	Clostridium_sp._AF43-10	0.12	0.47904	3.58745	-1.84532	0.138595	0.408877	-1.86958	0.115761	0.432812	1	d__Bacteria;p__Firmicutes;c__Clostridia;o__Clostridiales;f__Clostridiaceae;g__Clostridium;s__Clostridium_sp._AF43-10
120	Bacteroides_pyogenes	0.12	0.47904	-0.540978	0.503239	0.176353	0.46152	0.422732	0.141282	0.437887	0.7	d__Bacteria;p__Bacteroidetes;c__Bacteroidia;o__Bacteroidales;f__Bacteroidaceae;g__Bacteroides;s__Bacteroides_pyogenes
121	Firmicutes_bacterium_OM08-11AC	0.12	0.47904	2.36635	-1.45468	0.130315	0.408877	-1.33252	0.156293	0.44773	0	d__Bacteria;p__Firmicutes;c__Firmicutes_unclassified;o__Firmicutes_unclassified;f__Firmicutes_unclassified;g__Firmicutes_unclassified;s__Firmicutes_bacterium_OM08-11AC
122	Alistipes_ihumii	0.12	0.47904	2.16684	-1.60524	0.117255	0.39803	-1.28168	0.170808	0.460721	1	d__Bacteria;p__Bacteroidetes;c__Bacteroidia;o__Bacteroidales;f__Rikenellaceae;g__Alistipes;s__Alistipes_ihumii
123	Clostridium_sp._AM42-36	0.12	0.47904	3.26393	-1.87424	0.107918	0.390225	-1.96381	0.0724195	0.406058	-1	d__Bacteria;p__Firmicutes;c__Clostridia;o__Clostridiales;f__Clostridiaceae;g__Clostridium;s__Clostridium_sp._AM42-36
124	Fusobacterium_mortiferum	0.12	0.47904	-1.26278	0.806496	0.313685	0.567133	0.806477	0.313696	0.561056	-1.41	d__Bacteria;p__Fusobacteria;c__Fusobacteriia;o__Fusobacteriales;f__Fusobacteriaceae;g__Fusobacterium;s__Fusobacterium_mortiferum
125	Oxalobacter_formigenes	0.12	0.47904	1.57609	-1.41772	0.203482	0.483513	-1.74757	0.113116	0.432812	0.13	d__Bacteria;p__Proteobacteria;c__Betaproteobacteria;o__Burkholderiales;f__Oxalobacteraceae;g__Oxalobacter;s__Oxalobacter_formigenes
126	Odoribacter_splanchnicus	0.13	0.491972	1.15237	-1.0147	0.135603	0.408877	-0.751801	0.259377	0.53263	1	d__Bacteria;p__Bacteroidetes;c__Bacteroidia;o__Bacteroidales;f__Odoribacteraceae;g__Odoribacter;s__Odoribacter_splanchnicus
127	Ruminococcaceae_bacterium_AF10-16	0.13	0.491972	1.55432	-1.54841	0.161943	0.442719	-1.2659	0.216273	0.512708	0.08	d__Bacteria;p__Firmicutes;c__Clostridia;o__Clostridiales;f__Ruminococcaceae;g__Ruminococcaceae_unclassified;s__Ruminococcaceae_bacterium_AF10-16
128	Lachnospiraceae_bacterium_GAM79	0.13	0.491972	1.01983	-1.97958	0.0674489	0.337221	-1.80436	0.0847303	0.410209	0	d__Bacteria;p__Firmicutes;c__Clostridia;o__Clostridiales;f__Lachnospiraceae;g__Lachnospiraceae_unclassified;s__Lachnospiraceae_bacterium_GAM79
129	Gemmiger_sp._An87	0.13	0.491972	2.03275	-1.85242	0.0168129	0.271312	-1.54388	0.0338619	0.281618	0	d__Bacteria;p__Firmicutes;c__Clostridia;o__Clostridiales;f__Ruminococcaceae;g__Gemmiger;s__Gemmiger_sp._An87
130	Bilophila_wadsworthia	0.13	0.491972	1.27636	-0.902456	0.38867	0.617664	-0.971426	0.351743	0.587023	1.37	d__Bacteria;p__Proteobacteria;c__Deltaproteobacteria;o__Desulfovibrionales;f__Desulfovibrionaceae;g__Bilophila;s__Bilophila_wadsworthia
131	Flavonifractor_plautii	0.14	0.491972	0.693345	-0.938616	0.0781866	0.341445	-1.01081	0.0577887	0.366773	-1.03	d__Bacteria;p__Firmicutes;c__Clostridia;o__Clostridiales;f__Ruminococcaceae;g__Flavonifractor;s__Flavonifractor_plautii
132	Roseburia_hominis	0.14	0.491972	1.555	-1.474	0.0800582	0.341445	-1.44224	0.0843884	0.410209	0	d__Bacteria;p__Firmicutes;c__Clostridia;o__Clostridiales;f__Lachnospiraceae;g__Roseburia;s__Roseburia_hominis
133	Butyricicoccus_sp._AM42-5AC	0.14	0.491972	1.69432	-0.986431	0.135439	0.408877	-0.934932	0.152703	0.44758	0	d__Bacteria;p__Firmicutes;c__Clostridia;o__Clostridiales;f__Clostridiaceae;g__Butyricicoccus;s__Butyricicoccus_sp._AM42-5AC
134	Firmicutes_bacterium_CAG:129_59_24	0.14	0.491972	1.88584	-1.59482	0.232516	0.517971	-1.32474	0.297176	0.546419	-1	d__Bacteria;p__Firmicutes;c__Firmicutes_unclassified;o__Firmicutes_unclassified;f__Firmicutes_unclassified;g__Firmicutes_unclassified;s__Firmicutes_bacterium_CAG:129_59_24
135	Eubacterium_sp._OM08-24	0.14	0.491972	5.14946	-1.96241	0.0760451	0.341445	-1.81114	0.0928524	0.4182	0	d__Bacteria;p__Firmicutes;c__Clostridia;o__Clostridiales;f__Eubacteriaceae;g__Eubacterium;s__Eubacterium_sp._OM08-24
136	Firmicutes_bacterium_CAG:129	0.14	0.491972	3.26786	-1.80038	0.101945	0.383641	-1.54664	0.135527	0.432812	0	d__Bacteria;p__Firmicutes;c__Firmicutes_unclassified;o__Firmicutes_unclassified;f__Firmicutes_unclassified;g__Firmicutes_unclassified;s__Firmicutes_bacterium_CAG:129
137	Enterococcus_faecium	0.14	0.491972	0.458133	-0.388227	0.104592	0.389487	-0.411666	0.0849418	0.410209	1.71	d__Bacteria;p__Firmicutes;c__Bacilli;o__Lactobacillales;f__Enterococcaceae;g__Enterococcus;s__Enterococcus_faecium
138	Chitinophaga_sp._K20C18050901	0.14	0.491972	4.58634	-0.831495	0.293724	0.555183	-0.819458	0.277548	0.541001	0	d__Bacteria;p__Bacteroidetes;c__Chitinophagia;o__Chitinophagales;f__Chitinophagaceae;g__Chitinophaga;s__Chitinophaga_sp._K20C18050901
139	Clostridiales_bacterium_52_15	0.14	0.491972	1.40133	-1.03922	0.243564	0.535045	-0.633416	0.424468	0.643798	0	d__Bacteria;p__Firmicutes;c__Clostridia;o__Clostridiales;f__Clostridiales_unclassified;g__Clostridiales_unclassified;s__Clostridiales_bacterium_52_15
140	Alistipes_indistinctus	0.14	0.491972	1.41597	-1.4325	0.11577	0.397202	-1.19776	0.161521	0.44867	-0.22	d__Bacteria;p__Bacteroidetes;c__Bacteroidia;o__Bacteroidales;f__Rikenellaceae;g__Alistipes;s__Alistipes_indistinctus
141	Blautia_hydrogenotrophica	0.14	0.491972	0.441365	-0.409347	0.148286	0.420424	-0.358765	0.188999	0.476317	-0.89	d__Bacteria;p__Firmicutes;c__Clostridia;o__Clostridiales;f__Lachnospiraceae;g__Blautia;s__Blautia_hydrogenotrophica
142	Prevotella_bivia	0.14	0.491972	-0.99107	1.5371	0.00390351	0.231557	1.39942	0.00731981	0.237516	1.4	d__Bacteria;p__Bacteroidetes;c__Bacteroidia;o__Bacteroidales;f__Prevotellaceae;g__Prevotella;s__Prevotella_bivia
143	Prevotella_sp._MGM2	0.151	0.492477	6.246	-1.78799	0.105593	0.389541	-1.15646	0.327897	0.572519	-1.38	d__Bacteria;p__Bacteroidetes;c__Bacteroidia;o__Bacteroidales;f__Prevotellaceae;g__Prevotella;s__Prevotella_sp._MGM2
144	Prevotella_sp._CAG:732	0.151	0.492477	-1.46405	3.39487	0.00317982	0.231557	3.47924	0.0022788	0.210032	1.34	d__Bacteria;p__Bacteroidetes;c__Bacteroidia;o__Bacteroidales;f__Prevotellaceae;g__Prevotella;s__Prevotella_sp._CAG:732
145	Clostridium_sp._AM22-11AC	0.151	0.492477	0.979134	-0.841588	0.137409	0.408877	-0.841582	0.137412	0.432891	-1.4	d__Bacteria;p__Firmicutes;c__Clostridia;o__Clostridiales;f__Clostridiaceae;g__Clostridium;s__Clostridium_sp._AM22-11AC
146	Clostridium_sp._AF32-12BH	0.151	0.492477	1.16664	-0.957114	0.0930263	0.362657	-0.957114	0.0930264	0.4182	1.52	d__Bacteria;p__Firmicutes;c__Clostridia;o__Clostridiales;f__Clostridiaceae;g__Clostridium;s__Clostridium_sp._AF32-12BH
147	Eubacterium_sp._An3	0.151	0.492477	-0.200877	0.23885	0.357037	0.59987	0.0520781	0.735891	0.874308	1	d__Bacteria;p__Firmicutes;c__Clostridia;o__Clostridiales;f__Eubacteriaceae;g__Eubacterium;s__Eubacterium_sp._An3
148	Prevotella_sp._CAG:520	0.151	0.492477	-6.09408	3.90881	0.0090663	0.271312	2.67178	0.104766	0.432812	0.32	d__Bacteria;p__Bacteroidetes;c__Bacteroidia;o__Bacteroidales;f__Prevotellaceae;g__Prevotella;s__Prevotella_sp._CAG:520
149	Parabacteroides_sp._CAG:2	0.151	0.492477	0.359299	-0.00639458	0.990041	0.996029	-0.0868234	0.863445	0.93665	0.43	d__Bacteria;p__Bacteroidetes;c__Bacteroidia;o__Bacteroidales;f__Tannerellaceae;g__Parabacteroides;s__Parabacteroides_sp._CAG:2
150	Collinsella_aerofaciens	0.151	0.492477	-1.05382	1.53735	0.155024	0.434591	1.68772	0.112828	0.432812	-1	d__Bacteria;p__Actinobacteria;c__Coriobacteriia;o__Coriobacteriales;f__Coriobacteriaceae;g__Collinsella;s__Collinsella_aerofaciens
151	Eubacterium_sp._TM06-47	0.151	0.492477	3.02653	-1.41207	0.106948	0.389541	-1.41056	0.107302	0.432812	-1	d__Bacteria;p__Firmicutes;c__Clostridia;o__Clostridiales;f__Eubacteriaceae;g__Eubacterium;s__Eubacterium_sp._TM06-47
152	Clostridium_sp._CAG:242	0.151	0.492477	2.62333	-1.60824	0.120123	0.405008	-1.60824	0.120123	0.432812	-0.1	d__Bacteria;p__Firmicutes;c__Clostridia;o__Clostridiales;f__Clostridiaceae;g__Clostridium;s__Clostridium_sp._CAG:242
153	Firmicutes_bacterium_CAG:65_45_313	0.151	0.492477	2.58309	-1.6174	0.15464	0.434591	-1.46717	0.18595	0.471012	0	d__Bacteria;p__Firmicutes;c__Firmicutes_unclassified;o__Firmicutes_unclassified;f__Firmicutes_unclassified;g__Firmicutes_unclassified;s__Firmicutes_bacterium_CAG:65_45_313
154	Subdoligranulum_sp._APC924/74	0.163	0.511553	2.07219	-1.32581	0.190873	0.469647	-1.40491	0.144057	0.438321	-0.4	d__Bacteria;p__Firmicutes;c__Clostridia;o__Clostridiales;f__Ruminococcaceae;g__Subdoligranulum;s__Subdoligranulum_sp._APC924/74
155	Firmicutes_bacterium_CAG:137	0.163	0.511553	1.63514	-1.35763	0.191883	0.469647	-0.943479	0.320529	0.565173	1	d__Bacteria;p__Firmicutes;c__Firmicutes_unclassified;o__Firmicutes_unclassified;f__Firmicutes_unclassified;g__Firmicutes_unclassified;s__Firmicutes_bacterium_CAG:137
156	Prevotella_sp._885	0.163	0.511553	-2.21804	3.19209	0.0343902	0.287636	3.15688	0.0336572	0.281618	-0.26	d__Bacteria;p__Bacteroidetes;c__Bacteroidia;o__Bacteroidales;f__Prevotellaceae;g__Prevotella;s__Prevotella_sp._885
157	Lachnospiraceae_bacterium_6_1_37FAA	0.163	0.511553	0.87463	-0.534478	0.318983	0.568474	-0.523652	0.368969	0.600847	-1	d__Bacteria;p__Firmicutes;c__Clostridia;o__Clostridiales;f__Lachnospiraceae;g__Lachnospiraceae_unclassified;s__Lachnospiraceae_bacterium_6_1_37FAA
158	Bacteroides_sp._3_1_33FAA	0.163	0.511553	-0.567309	0.579471	0.215031	0.499073	0.559073	0.216796	0.512708	-1.29	d__Bacteria;p__Bacteroidetes;c__Bacteroidia;o__Bacteroidales;f__Bacteroidaceae;g__Bacteroides;s__Bacteroides_sp._3_1_33FAA
159	Megamonas_hypermegale	0.163	0.511553	-2.15943	2.06139	0.0575639	0.330651	2.33421	0.02429	0.26013	1.4	d__Bacteria;p__Firmicutes;c__Negativicutes;o__Selenomonadales;f__Selenomonadaceae;g__Megamonas;s__Megamonas_hypermegale
160	Alistipes_finegoldii	0.175	0.516716	1.77425	-1.12052	0.178066	0.462787	-0.978771	0.225563	0.520194	0	d__Bacteria;p__Bacteroidetes;c__Bacteroidia;o__Bacteroidales;f__Rikenellaceae;g__Alistipes;s__Alistipes_finegoldii
161	Firmicutes_bacterium_CAG:103	0.175	0.516716	0.61625	-1.39313	0.212549	0.497717	-1.1516	0.275479	0.541001	0.05	d__Bacteria;p__Firmicutes;c__Firmicutes_unclassified;o__Firmicutes_unclassified;f__Firmicutes_unclassified;g__Firmicutes_unclassified;s__Firmicutes_bacterium_CAG:103
162	Prevotella_sp._Marseille-P4119	0.175	0.516716	-1.36331	3.63333	0.0141876	0.271312	3.77695	0.00729039	0.237516	-2.58	d__Bacteria;p__Bacteroidetes;c__Bacteroidia;o__Bacteroidales;f__Prevotellaceae;g__Prevotella;s__Prevotella_sp._Marseille-P4119
163	Faecalibacterium_sp._OM04-11BH	0.175	0.516716	0.774511	-1.36841	0.144273	0.416139	0.170668	0.0924646	0.4182	-1.09	d__Bacteria;p__Firmicutes;c__Clostridia;o__Clostridiales;f__Ruminococcaceae;g__Faecalibacterium;s__Faecalibacterium_sp._OM04-11BH
164	Escherichia_coli	0.175	0.516716	1.28601	-1.09569	0.239105	0.530282	-1.29145	0.131024	0.432812	1.15	d__Bacteria;p__Proteobacteria;c__Gammaproteobacteria;o__Enterobacterales;f__Enterobacteriaceae;g__Escherichia;s__Escherichia_coli
165	Firmicutes_bacterium_CAG:882	0.175	0.516716	2.85143	-1.43128	0.112137	0.393293	-1.3751	0.125053	0.432812	-1	d__Bacteria;p__Firmicutes;c__Firmicutes_unclassified;o__Firmicutes_unclassified;f__Firmicutes_unclassified;g__Firmicutes_unclassified;s__Firmicutes_bacterium_CAG:882
166	Shigella_boydii	0.175	0.516716	1.70346	-0.847839	0.495518	0.692615	-1.19127	0.248972	0.521021	1.44	d__Bacteria;p__Proteobacteria;c__Gammaproteobacteria;o__Enterobacterales;f__Enterobacteriaceae;g__Shigella;s__Shigella_boydii
167	Veillonella_atypica	0.175	0.516716	-0.898063	1.44911	0.0885475	0.356332	0.619996	0.337447	0.57569	0	d__Bacteria;p__Firmicutes;c__Negativicutes;o__Veillonellales;f__Veillonellaceae;g__Veillonella;s__Veillonella_atypica
168	Megamonas_funiformis	0.175	0.516716	-2.89943	2.91747	0.0140244	0.271312	4.23409	0.0116735	0.252789	2.19	d__Bacteria;p__Firmicutes;c__Negativicutes;o__Selenomonadales;f__Selenomonadaceae;g__Megamonas;s__Megamonas_funiformis
169	Coprobacillus_cateniformis	0.175	0.516716	-1.65375	0.908716	0.208365	0.492769	0.908756	0.208342	0.509621	-1.38	d__Bacteria;p__Firmicutes;c__Erysipelotrichia;o__Erysipelotrichales;f__Erysipelotrichaceae;g__Coprobacillus;s__Coprobacillus_cateniformis
170	Clostridium_sp._AF34-10BH	0.188	0.539149	0.884534	-1.4168	0.108754	0.390421	-1.30864	0.130137	0.432812	0	d__Bacteria;p__Firmicutes;c__Clostridia;o__Clostridiales;f__Clostridiaceae;g__Clostridium;s__Clostridium_sp._AF34-10BH
171	Oscillibacter_sp._PEA192	0.188	0.539149	0.641256	-1.57986	0.0469687	0.316846	-1.07525	0.133064	0.432812	-1.41	d__Bacteria;p__Firmicutes;c__Clostridia;o__Clostridiales;f__Oscillospiraceae;g__Oscillibacter;s__Oscillibacter_sp._PEA192
172	Klebsiella_pneumoniae	0.188	0.539149	0.283425	-0.836581	0.277667	0.554993	-1.04584	0.154276	0.44758	1.33	d__Bacteria;p__Proteobacteria;c__Gammaproteobacteria;o__Enterobacterales;f__Enterobacteriaceae;g__Klebsiella;s__Klebsiella_pneumoniae
173	Bacteroides_sp._AM56-10ce	0.188	0.539149	-1.06122	0.729533	0.290932	0.554993	0.703298	0.292218	0.546419	-0.69	d__Bacteria;p__Bacteroidetes;c__Bacteroidia;o__Bacteroidales;f__Bacteroidaceae;g__Bacteroides;s__Bacteroides_sp._AM56-10ce
174	Cloacibacillus_porcorum	0.188	0.539149	4.35444	-1.43687	0.156875	0.437321	-0.928889	0.304039	0.547709	1.87	d__Bacteria;p__Synergistetes;c__Synergistia;o__Synergistales;f__Synergistaceae;g__Cloacibacillus;s__Cloacibacillus_porcorum
175	Ruminococcus_sp._CAG:177	0.202	0.549918	4.69553	-2.009	0.0739477	0.341445	-1.86041	0.0867213	0.412133	1.31	d__Bacteria;p__Firmicutes;c__Clostridia;o__Clostridiales;f__Ruminococcaceae;g__Ruminococcus;s__Ruminococcus_sp._CAG:177
176	Blautia_sp._AF34-10	0.202	0.549918	0.776481	-1.04031	0.180858	0.466234	-0.827062	0.280079	0.543811	-0.96	d__Bacteria;p__Firmicutes;c__Clostridia;o__Clostridiales;f__Lachnospiraceae;g__Blautia;s__Blautia_sp._AF34-10
177	Roseburia_sp._AM23-20	0.202	0.549918	1.23236	-0.443146	0.627718	0.787591	-0.443131	0.627731	0.786849	-1.41	d__Bacteria;p__Firmicutes;c__Clostridia;o__Clostridiales;f__Lachnospiraceae;g__Roseburia;s__Roseburia_sp._AM23-20
178	Eubacterium_ventriosum	0.202	0.549918	0.636747	-0.526081	0.282123	0.554993	-0.454613	0.346192	0.58165	-1.39	d__Bacteria;p__Firmicutes;c__Clostridia;o__Clostridiales;f__Eubacteriaceae;g__Eubacterium;s__Eubacterium_ventriosum
179	Eubacterium_eligens_CAG:72	0.202	0.549918	1.34878	-1.9101	0.147879	0.420424	-1.44964	0.19656	0.492883	2.46	d__Bacteria;p__Firmicutes;c__Clostridia;o__Clostridiales;f__Eubacteriaceae;g__Eubacterium;s__Eubacterium_eligens_CAG:72
180	Erysipelatoclostridium_ramosum	0.202	0.549918	1.10863	-0.543565	0.329282	0.57538	-0.543563	0.329284	0.572519	-0.76	d__Bacteria;p__Firmicutes;c__Erysipelotrichia;o__Erysipelotrichales;f__Erysipelotrichaceae;g__Erysipelatoclostridium;s__Erysipelatoclostridium_ramosum
181	Shigella_sonnei	0.202	0.549918	1.18371	-1.26143	0.310369	0.563179	-1.63956	0.142493	0.438321	1.98	d__Bacteria;p__Proteobacteria;c__Gammaproteobacteria;o__Enterobacterales;f__Enterobacteriaceae;g__Shigella;s__Shigella_sonnei
182	Bacteroides_faecis_CAG:32	0.202	0.549918	1.37319	-0.723489	0.181437	0.466234	-0.663919	0.216394	0.512708	-0.87	d__Bacteria;p__Bacteroidetes;c__Bacteroidia;o__Bacteroidales;f__Bacteroidaceae;g__Bacteroides;s__Bacteroides_faecis_CAG:32
183	Anaerotignum_sp._KCTC_15736	0.216	0.549918	0.61258	-0.850258	0.257248	0.539356	-0.756982	0.302814	0.547709	0.49	d__Bacteria;p__Firmicutes;c__Clostridia;o__Clostridiales;f__Lachnospiraceae;g__Anaerotignum;s__Anaerotignum_sp._KCTC_15736
184	Butyricicoccus_sp._AM27-36	0.216	0.549918	1.09435	-1.34172	0.0786033	0.341445	-1.29491	0.0588918	0.366773	-1	d__Bacteria;p__Firmicutes;c__Clostridia;o__Clostridiales;f__Clostridiaceae;g__Butyricicoccus;s__Butyricicoccus_sp._AM27-36
185	Blautia_sp._KLE_1732	0.216	0.549918	0.63476	-0.832361	0.0711957	0.337221	-0.580216	0.183128	0.471012	-1	d__Bacteria;p__Firmicutes;c__Clostridia;o__Clostridiales;f__Lachnospiraceae;g__Blautia;s__Blautia_sp._KLE_1732
186	Bacteroides_dorei	0.216	0.549918	-0.709549	0.680808	0.219404	0.506863	0.638249	0.234791	0.520194	-1	d__Bacteria;p__Bacteroidetes;c__Bacteroidia;o__Bacteroidales;f__Bacteroidaceae;g__Bacteroides;s__Bacteroides_dorei
187	Eubacterium_sp._36_13	0.216	0.549918	3.93758	-1.86987	0.0854957	0.352581	-1.86988	0.0854944	0.410209	-0.82	d__Bacteria;p__Firmicutes;c__Clostridia;o__Clostridiales;f__Eubacteriaceae;g__Eubacterium;s__Eubacterium_sp._36_13
188	Bacteroides_sp._9_1_42FAA	0.216	0.549918	-0.795397	0.738695	0.24335	0.535045	0.718756	0.25268	0.521021	1.74	d__Bacteria;p__Bacteroidetes;c__Bacteroidia;o__Bacteroidales;f__Bacteroidaceae;g__Bacteroides;s__Bacteroides_sp._9_1_42FAA
189	Ruminococcus_lactaris	0.216	0.549918	2.90136	-1.40994	0.0752671	0.341445	-1.25073	0.111789	0.432812	-0.61	d__Bacteria;p__Firmicutes;c__Clostridia;o__Clostridiales;f__Ruminococcaceae;g__Ruminococcus;s__Ruminococcus_lactaris
190	Firmicutes_bacterium_CAG:110	0.216	0.549918	3.94312	-2.01913	0.0618635	0.337221	-1.55537	0.130402	0.432812	0	d__Bacteria;p__Firmicutes;c__Firmicutes_unclassified;o__Firmicutes_unclassified;f__Firmicutes_unclassified;g__Firmicutes_unclassified;s__Firmicutes_bacterium_CAG:110
191	Clostridium_sp._TF08-15	0.216	0.549918	1.00734	-1.28564	0.166964	0.450352	-1.09115	0.215859	0.512708	-1	d__Bacteria;p__Firmicutes;c__Clostridia;o__Clostridiales;f__Clostridiaceae;g__Clostridium;s__Clostridium_sp._TF08-15
192	Blautia_sp._AF19-13LB	0.216	0.549918	1.09887	-0.665095	0.309138	0.562992	-0.371827	0.549111	0.742564	-1	d__Bacteria;p__Firmicutes;c__Clostridia;o__Clostridiales;f__Lachnospiraceae;g__Blautia;s__Blautia_sp._AF19-13LB
193	Dialister_succinatiphilus	0.216	0.549918	5.42387	-1.00939	0.270489	0.553172	-1.05891	0.238109	0.520194	0.82	d__Bacteria;p__Firmicutes;c__Negativicutes;o__Veillonellales;f__Veillonellaceae;g__Dialister;s__Dialister_succinatiphilus
194	Bacteroides_sp._KCTC_15687	0.216	0.549918	-0.46867	0.638668	0.175091	0.46152	0.636403	0.17488	0.461863	-1.8	d__Bacteria;p__Bacteroidetes;c__Bacteroidia;o__Bacteroidales;f__Bacteroidaceae;g__Bacteroides;s__Bacteroides_sp._KCTC_15687
195	Bacteroides_dorei_CAG:222	0.216	0.549918	-0.770594	0.8291	0.27642	0.554993	0.872591	0.214873	0.512708	-1.27	d__Bacteria;p__Bacteroidetes;c__Bacteroidia;o__Bacteroidales;f__Bacteroidaceae;g__Bacteroides;s__Bacteroides_dorei_CAG:222
196	Sutterella_sp._CAG:521	0.216	0.549918	2.92396	0.28677	0.764198	0.883394	0.300367	0.751598	0.884749	1.71	d__Bacteria;p__Proteobacteria;c__Betaproteobacteria;o__Burkholderiales;f__Sutterellaceae;g__Sutterella;s__Sutterella_sp._CAG:521
197	Firmicutes_bacterium_CAG:56	0.231	0.567828	3.56734	-2.37548	0.0228135	0.271312	-2.37548	0.0228135	0.26013	0	d__Bacteria;p__Firmicutes;c__Firmicutes_unclassified;o__Firmicutes_unclassified;f__Firmicutes_unclassified;g__Firmicutes_unclassified;s__Firmicutes_bacterium_CAG:56
198	Blautia_obeum	0.231	0.567828	0.652752	-0.610779	0.245607	0.535045	-0.400492	0.422081	0.642199	-0.6	d__Bacteria;p__Firmicutes;c__Clostridia;o__Clostridiales;f__Lachnospiraceae;g__Blautia;s__Blautia_obeum
199	Clostridiales_bacterium_59_14	0.231	0.567828	1.73685	-1.20449	0.223109	0.507186	-0.716759	0.408235	0.634369	-1.41	d__Bacteria;p__Firmicutes;c__Clostridia;o__Clostridiales;f__Clostridiales_unclassified;g__Clostridiales_unclassified;s__Clostridiales_bacterium_59_14
200	Eubacterium_sp._AM49-13BH	0.231	0.567828	1.19963	-2.03282	0.102253	0.383641	-1.32916	0.209837	0.510774	-1.26	d__Bacteria;p__Firmicutes;c__Clostridia;o__Clostridiales;f__Eubacteriaceae;g__Eubacterium;s__Eubacterium_sp._AM49-13BH
201	Paraprevotella_clara	0.231	0.567828	-1.36987	0.930159	0.182324	0.466234	0.930159	0.182324	0.471012	0	d__Bacteria;p__Bacteroidetes;c__Bacteroidia;o__Bacteroidales;f__Prevotellaceae;g__Paraprevotella;s__Paraprevotella_clara
202	Fusobacterium_varium	0.231	0.567828	-2.63528	1.70519	0.0458557	0.316846	1.70406	0.0452167	0.336763	-1.34	d__Bacteria;p__Fusobacteria;c__Fusobacteriia;o__Fusobacteriales;f__Fusobacteriaceae;g__Fusobacterium;s__Fusobacterium_varium
203	Escherichia_albertii	0.231	0.567828	1.42198	-1.23345	0.303256	0.559591	-1.46482	0.160258	0.44867	2.5	d__Bacteria;p__Proteobacteria;c__Gammaproteobacteria;o__Enterobacterales;f__Enterobacteriaceae;g__Escherichia;s__Escherichia_albertii
204	Bacteroides_fragilis	0.246	0.573617	-0.506919	0.162591	0.812445	0.899865	-0.394045	0.523345	0.71942	0	d__Bacteria;p__Bacteroidetes;c__Bacteroidia;o__Bacteroidales;f__Bacteroidaceae;g__Bacteroides;s__Bacteroides_fragilis
205	Butyricimonas_virosa	0.246	0.573617	1.23016	-1.15187	0.176654	0.46152	-0.965876	0.223343	0.520194	-0.67	d__Bacteria;p__Bacteroidetes;c__Bacteroidia;o__Bacteroidales;f__Odoribacteraceae;g__Butyricimonas;s__Butyricimonas_virosa
206	Bacteroides_coprocola_CAG:162	0.246	0.573617	2.60515	-0.616461	0.634393	0.789533	-0.520784	0.685883	0.836811	0	d__Bacteria;p__Bacteroidetes;c__Bacteroidia;o__Bacteroidales;f__Bacteroidaceae;g__Bacteroides;s__Bacteroides_coprocola_CAG:162
207	Bacteroides_vulgatus	0.246	0.573617	-0.642198	0.495602	0.375866	0.614125	0.340039	0.527484	0.722613	-1	d__Bacteria;p__Bacteroidetes;c__Bacteroidia;o__Bacteroidales;f__Bacteroidaceae;g__Bacteroides;s__Bacteroides_vulgatus
208	Bacteroides_barnesiae	0.246	0.573617	2.03197	-0.520125	0.472033	0.674913	-0.520125	0.472033	0.68229	-0.08	d__Bacteria;p__Bacteroidetes;c__Bacteroidia;o__Bacteroidales;f__Bacteroidaceae;g__Bacteroides;s__Bacteroides_barnesiae
209	Parabacteroides_sp._D13	0.246	0.573617	0.478974	0.497316	0.323324	0.572124	0.4889	0.330881	0.573298	0	d__Bacteria;p__Bacteroidetes;c__Bacteroidia;o__Bacteroidales;f__Tannerellaceae;g__Parabacteroides;s__Parabacteroides_sp._D13
210	Fusicatenibacter_saccharivorans	0.246	0.573617	0.822369	-1.05043	0.163147	0.442719	-0.883886	0.237317	0.520194	0	d__Bacteria;p__Firmicutes;c__Clostridia;o__Clostridiales;f__Lachnospiraceae;g__Fusicatenibacter;s__Fusicatenibacter_saccharivorans
211	Blautia_sp._OM07-19	0.246	0.573617	1.44207	-0.649053	0.253861	0.536766	-0.645129	0.239229	0.520194	0	d__Bacteria;p__Firmicutes;c__Clostridia;o__Clostridiales;f__Lachnospiraceae;g__Blautia;s__Blautia_sp._OM07-19
212	Alistipes_senegalensis	0.246	0.573617	0.534212	-1.94281	0.0260339	0.276403	-0.188418	0.761068	0.88732	0	d__Bacteria;p__Bacteroidetes;c__Bacteroidia;o__Bacteroidales;f__Rikenellaceae;g__Alistipes;s__Alistipes_senegalensis
213	Clostridium_sp._CAG:62	0.246	0.573617	0.801633	-0.729252	0.499998	0.696924	-0.610994	0.558777	0.742663	-0.54	d__Bacteria;p__Firmicutes;c__Clostridia;o__Clostridiales;f__Clostridiaceae;g__Clostridium;s__Clostridium_sp._CAG:62
214	Clostridium_sp._AF36-4	0.246	0.573617	3.02146	-1.61407	0.111625	0.393293	-1.61408	0.111624	0.432812	1	d__Bacteria;p__Firmicutes;c__Clostridia;o__Clostridiales;f__Clostridiaceae;g__Clostridium;s__Clostridium_sp._AF36-4
215	Streptococcus_salivarius	0.263	0.583276	-1.03417	-0.514903	0.532104	0.719566	-0.702079	0.368134	0.600847	1.44	d__Bacteria;p__Firmicutes;c__Bacilli;o__Lactobacillales;f__Streptococcaceae;g__Streptococcus;s__Streptococcus_salivarius
216	Paraprevotella_clara_CAG:116	0.263	0.583276	-1.30701	1.10977	0.225213	0.508512	1.11402	0.223431	0.520194	-0.26	d__Bacteria;p__Bacteroidetes;c__Bacteroidia;o__Bacteroidales;f__Prevotellaceae;g__Paraprevotella;s__Paraprevotella_clara_CAG:116
217	Alistipes_putredinis	0.263	0.583276	0.845883	-1.37379	0.221724	0.507186	-1.12592	0.266626	0.536118	0	d__Bacteria;p__Bacteroidetes;c__Bacteroidia;o__Bacteroidales;f__Rikenellaceae;g__Alistipes;s__Alistipes_putredinis
218	Agathobaculum_butyriciproducens	0.263	0.583276	0.292856	-0.760638	0.193892	0.469879	-0.554333	0.265679	0.536118	-0.87	d__Bacteria;p__Firmicutes;c__Clostridia;o__Clostridiales;f__Ruminococcaceae;g__Agathobaculum;s__Agathobaculum_butyriciproducens
219	Ruminococcus_sp._AF31-8BH	0.263	0.583276	2.16807	-1.11015	0.158956	0.440661	-0.716061	0.333171	0.574368	-1	d__Bacteria;p__Firmicutes;c__Clostridia;o__Clostridiales;f__Ruminococcaceae;g__Ruminococcus;s__Ruminococcus_sp._AF31-8BH
220	Holdemania_filiformis	0.263	0.583276	0.108096	-1.40461	0.0319404	0.287636	-1.4046	0.0319414	0.281618	-1.41	d__Bacteria;p__Firmicutes;c__Erysipelotrichia;o__Erysipelotrichales;f__Erysipelotrichaceae;g__Holdemania;s__Holdemania_filiformis
221	Oscillibacter_sp._KLE_1728	0.263	0.583276	0.420286	-1.03374	0.138234	0.408877	-1.19155	0.0849075	0.410209	0	d__Bacteria;p__Firmicutes;c__Clostridia;o__Clostridiales;f__Oscillospiraceae;g__Oscillibacter;s__Oscillibacter_sp._KLE_1728
222	Clostridium_sp._1001271st1_H5	0.263	0.583276	0.695971	-0.449426	0.445473	0.657666	-0.809252	0.143321	0.438321	1.53	d__Bacteria;p__Firmicutes;c__Clostridia;o__Clostridiales;f__Clostridiaceae;g__Clostridium;s__Clostridium_sp._1001271st1_H5
223	Prevotella_intermedia	0.263	0.583276	-0.58859	0.928124	0.365662	0.606197	0.928236	0.36561	0.600129	-1	d__Bacteria;p__Bacteroidetes;c__Bacteroidia;o__Bacteroidales;f__Prevotellaceae;g__Prevotella;s__Prevotella_intermedia
224	Prevotella_sp._CAG:255	0.263	0.583276	1.23724	0.920639	0.331474	0.576326	0.695538	0.269813	0.536118	0	d__Bacteria;p__Bacteroidetes;c__Bacteroidia;o__Bacteroidales;f__Prevotellaceae;g__Prevotella;s__Prevotella_sp._CAG:255
225	Fusobacterium_ulcerans	0.263	0.583276	-3.08393	1.51368	0.0796331	0.341445	1.51344	0.0757504	0.406058	-0.39	d__Bacteria;p__Fusobacteria;c__Fusobacteriia;o__Fusobacteriales;f__Fusobacteriaceae;g__Fusobacterium;s__Fusobacterium_ulcerans
226	Firmicutes_bacterium_CAG:176	0.28	0.602241	3.1611	-1.92944	0.0472304	0.316846	-1.03187	0.236257	0.520194	-1	d__Bacteria;p__Firmicutes;c__Firmicutes_unclassified;o__Firmicutes_unclassified;f__Firmicutes_unclassified;g__Firmicutes_unclassified;s__Firmicutes_bacterium_CAG:176
227	Faecalibacterium_prausnitzii	0.28	0.602241	0.105827	-0.899377	0.252345	0.536766	-0.522163	0.411771	0.634369	0.71	d__Bacteria;p__Firmicutes;c__Clostridia;o__Clostridiales;f__Ruminococcaceae;g__Faecalibacterium;s__Faecalibacterium_prausnitzii
228	Eubacterium_sp._CAG:252	0.28	0.602241	3.07803	-0.725392	0.287951	0.554993	-0.489801	0.413056	0.634369	-1.36	d__Bacteria;p__Firmicutes;c__Clostridia;o__Clostridiales;f__Eubacteriaceae;g__Eubacterium;s__Eubacterium_sp._CAG:252
229	Clostridium_sp._CAG:91	0.28	0.602241	0.975907	-1.97164	0.169098	0.45123	-1.7752	0.198396	0.494999	0	d__Bacteria;p__Firmicutes;c__Clostridia;o__Clostridiales;f__Clostridiaceae;g__Clostridium;s__Clostridium_sp._CAG:91
230	Holdemanella_biformis	0.28	0.602241	1.75752	-0.925811	0.0843893	0.350919	-0.865751	0.0981651	0.425951	1	d__Bacteria;p__Firmicutes;c__Erysipelotrichia;o__Erysipelotrichales;f__Erysipelotrichaceae;g__Holdemanella;s__Holdemanella_biformis
231	Clostridium_sp._AF37-5	0.28	0.602241	3.39735	-2.06076	0.0567114	0.330651	-2.06079	0.056709	0.366773	0	d__Bacteria;p__Firmicutes;c__Clostridia;o__Clostridiales;f__Clostridiaceae;g__Clostridium;s__Clostridium_sp._AF37-5
232	Faecalimonas_umbilicata	0.28	0.602241	1.39531	-0.53536	0.477445	0.6807	-0.597646	0.34872	0.58393	0.29	d__Bacteria;p__Firmicutes;c__Clostridia;o__Clostridiales;f__Lachnospiraceae;g__Faecalimonas;s__Faecalimonas_umbilicata
233	Bacteroides_stercorirosoris	0.298	0.617021	0.200546	-0.672899	0.245392	0.535045	-0.672894	0.245395	0.521021	-0.53	d__Bacteria;p__Bacteroidetes;c__Bacteroidia;o__Bacteroidales;f__Bacteroidaceae;g__Bacteroides;s__Bacteroides_stercorirosoris
234	Clostridium_sp._TM06-18	0.298	0.617021	0.599966	-0.963862	0.281342	0.554993	-0.55819	0.507059	0.712424	-1	d__Bacteria;p__Firmicutes;c__Clostridia;o__Clostridiales;f__Clostridiaceae;g__Clostridium;s__Clostridium_sp._TM06-18
235	Clostridium_sp._CAG:7	0.298	0.617021	1.06193	-0.829617	0.3615	0.601294	-0.608396	0.473091	0.68229	-1.58	d__Bacteria;p__Firmicutes;c__Clostridia;o__Clostridiales;f__Clostridiaceae;g__Clostridium;s__Clostridium_sp._CAG:7
236	Bacteroides_vulgatus_CAG:6	0.298	0.617021	-0.67957	0.483471	0.381868	0.615343	0.357403	0.501829	0.710027	1	d__Bacteria;p__Bacteroidetes;c__Bacteroidia;o__Bacteroidales;f__Bacteroidaceae;g__Bacteroides;s__Bacteroides_vulgatus_CAG:6
237	Bacteroides_graminisolvens	0.298	0.617021	-2.83624	-0.232812	0.819117	0.904291	-0.19148	0.85039	0.930581	-0.43	d__Bacteria;p__Bacteroidetes;c__Bacteroidia;o__Bacteroidales;f__Bacteroidaceae;g__Bacteroides;s__Bacteroides_graminisolvens
238	Desulfovibrio_piger	0.298	0.617021	0.377225	0.673123	0.286783	0.554993	0.673111	0.286791	0.546419	0.32	d__Bacteria;p__Proteobacteria;c__Deltaproteobacteria;o__Desulfovibrionales;f__Desulfovibrionaceae;g__Desulfovibrio;s__Desulfovibrio_piger
239	Shigella_flexneri	0.298	0.617021	1.24532	-0.808575	0.509717	0.702622	-1.23186	0.244445	0.521021	1.78	d__Bacteria;p__Proteobacteria;c__Gammaproteobacteria;o__Enterobacterales;f__Enterobacteriaceae;g__Shigella;s__Shigella_flexneri
240	Dialister_invisus_CAG:218	0.298	0.617021	0.967847	0.441252	0.69809	0.837607	-0.238687	0.786299	0.893949	-1	d__Bacteria;p__Firmicutes;c__Negativicutes;o__Veillonellales;f__Veillonellaceae;g__Dialister;s__Dialister_invisus_CAG:218
241	Geosporobacter_subterraneus	0.298	0.617021	0.439778	-0.612819	0.318113	0.568474	-0.612836	0.318102	0.564885	-1	d__Bacteria;p__Firmicutes;c__Clostridia;o__Clostridiales;f__Clostridiaceae;g__Geosporobacter;s__Geosporobacter_subterraneus
242	Prevotella_sp._CAG:279	0.316	0.630736	-1.81755	1.13575	0.394981	0.623241	1.13575	0.394981	0.62372	-1.09	d__Bacteria;p__Bacteroidetes;c__Bacteroidia;o__Bacteroidales;f__Prevotellaceae;g__Prevotella;s__Prevotella_sp._CAG:279
243	Firmicutes_bacterium_AF36-19BH	0.316	0.630736	0.285557	-0.825809	0.325211	0.573428	-0.63578	0.430058	0.647283	-1	d__Bacteria;p__Firmicutes;c__Firmicutes_unclassified;o__Firmicutes_unclassified;f__Firmicutes_unclassified;g__Firmicutes_unclassified;s__Firmicutes_bacterium_AF36-19BH
244	Blautia_sp._AF19-1	0.316	0.630736	1.01346	-1.15119	0.187055	0.466702	-0.924144	0.269527	0.536118	0	d__Bacteria;p__Firmicutes;c__Clostridia;o__Clostridiales;f__Lachnospiraceae;g__Blautia;s__Blautia_sp._AF19-1
245	Clostridium_sp._AM42-4	0.316	0.630736	0.74142	-0.701731	0.388384	0.617664	-0.627477	0.435067	0.648056	0	d__Bacteria;p__Firmicutes;c__Clostridia;o__Clostridiales;f__Clostridiaceae;g__Clostridium;s__Clostridium_sp._AM42-4
246	Ruminococcaceae_bacterium_AM28-23LB	0.316	0.630736	0.95789	-1.04493	0.131827	0.408877	-0.987379	0.173342	0.461863	-1.23	d__Bacteria;p__Firmicutes;c__Clostridia;o__Clostridiales;f__Ruminococcaceae;g__Ruminococcaceae_unclassified;s__Ruminococcaceae_bacterium_AM28-23LB
247	Clostridium_sp._SS2/1	0.316	0.630736	0.437284	-0.760855	0.246614	0.535045	-0.631418	0.300037	0.546419	-1	d__Bacteria;p__Firmicutes;c__Clostridia;o__Clostridiales;f__Clostridiaceae;g__Clostridium;s__Clostridium_sp._SS2/1
248	Catenibacterium_mitsuokai	0.316	0.630736	0.258672	-0.697445	0.26986	0.553172	-0.552308	0.370863	0.600847	-1	d__Bacteria;p__Firmicutes;c__Erysipelotrichia;o__Erysipelotrichales;f__Erysipelotrichaceae;g__Catenibacterium;s__Catenibacterium_mitsuokai
249	Bacillus_anthracis	0.316	0.630736	0.32664	-0.421366	0.291399	0.554993	-0.421366	0.2914	0.546419	0.14	d__Bacteria;p__Firmicutes;c__Bacilli;o__Bacillales;f__Bacillaceae;g__Bacillus;s__Bacillus_anthracis
250	Enterobacter_hormaechei	0.316	0.630736	-3.86709	-0.604471	0.569751	0.744823	-0.698111	0.507254	0.712424	1.83	d__Bacteria;p__Proteobacteria;c__Gammaproteobacteria;o__Enterobacterales;f__Enterobacteriaceae;g__Enterobacter;s__Enterobacter_hormaechei
251	Lachnospiraceae_bacterium	0.335	0.645425	0.991189	-0.546064	0.256582	0.539356	-0.498016	0.283426	0.546419	1	d__Bacteria;p__Firmicutes;c__Clostridia;o__Clostridiales;f__Lachnospiraceae;g__Lachnospiraceae_unclassified;s__Lachnospiraceae_bacterium
252	Hungatella_hathewayi	0.335	0.645425	0.162497	-0.422248	0.359575	0.600783	-0.422247	0.359576	0.594816	-0.87	d__Bacteria;p__Firmicutes;c__Clostridia;o__Clostridiales;f__Clostridiaceae;g__Hungatella;s__Hungatella_hathewayi
253	Bacteroides_cellulosilyticus	0.335	0.645425	1.80351	-0.773118	0.290225	0.554993	-0.880703	0.156887	0.44773	0	d__Bacteria;p__Bacteroidetes;c__Bacteroidia;o__Bacteroidales;f__Bacteroidaceae;g__Bacteroides;s__Bacteroides_cellulosilyticus
254	Alistipes_putredinis_CAG:67	0.335	0.645425	0.850728	-0.938704	0.428219	0.641686	-0.566511	0.609285	0.776526	1	d__Bacteria;p__Bacteroidetes;c__Bacteroidia;o__Bacteroidales;f__Rikenellaceae;g__Alistipes;s__Alistipes_putredinis_CAG:67
255	Faecalibacterium_sp._AF10-46	0.335	0.645425	0.5812	-1.5486	0.129561	0.408877	-1.39109	0.0595363	0.366773	0	d__Bacteria;p__Firmicutes;c__Clostridia;o__Clostridiales;f__Ruminococcaceae;g__Faecalibacterium;s__Faecalibacterium_sp._AF10-46
256	Bacteroides_sp._CAG:875	0.335	0.645425	-1.91592	1.09869	0.18313	0.466234	1.09869	0.183129	0.471012	-1	d__Bacteria;p__Bacteroidetes;c__Bacteroidia;o__Bacteroidales;f__Bacteroidaceae;g__Bacteroides;s__Bacteroides_sp._CAG:875
257	Veillonella_sp._3_1_44	0.335	0.645425	-1.443	0.621291	0.593307	0.76108	-0.162674	0.82288	0.918606	-0.2	d__Bacteria;p__Firmicutes;c__Negativicutes;o__Veillonellales;f__Veillonellaceae;g__Veillonella;s__Veillonella_sp._3_1_44
258	Lactobacillus_salivarius	0.335	0.645425	3.19483	-0.615684	0.379234	0.614409	-1.02319	0.118078	0.432812	-0.18	d__Bacteria;p__Firmicutes;c__Bacilli;o__Lactobacillales;f__Lactobacillaceae;g__Lactobacillus;s__Lactobacillus_salivarius
259	Vibrio_parahaemolyticus	0.335	0.645425	0.416242	-0.700694	0.133924	0.408877	-0.60289	0.184787	0.471012	-1.4	d__Bacteria;p__Proteobacteria;c__Gammaproteobacteria;o__Vibrionales;f__Vibrionaceae;g__Vibrio;s__Vibrio_parahaemolyticus
260	Clostridiaceae_bacterium	0.355	0.656093	0.789668	-0.6104	0.367217	0.606759	-0.563896	0.402281	0.631253	-1.41	d__Bacteria;p__Firmicutes;c__Clostridia;o__Clostridiales;f__Clostridiaceae;g__Clostridiaceae_unclassified;s__Clostridiaceae_bacterium
261	Clostridium_sp._AM32-2	0.355	0.656093	1.0202	-0.774865	0.322936	0.572124	-0.574148	0.43316	0.647283	-1	d__Bacteria;p__Firmicutes;c__Clostridia;o__Clostridiales;f__Clostridiaceae;g__Clostridium;s__Clostridium_sp._AM32-2
262	Anaerostipes_caccae	0.355	0.656093	0.289825	-0.296458	0.457349	0.661499	-0.295563	0.458696	0.673204	-1	d__Bacteria;p__Firmicutes;c__Clostridia;o__Clostridiales;f__Lachnospiraceae;g__Anaerostipes;s__Anaerostipes_caccae
263	Clostridium_sp._AM22-16AC	0.355	0.656093	0.693263	-0.528836	0.346458	0.588036	-0.404534	0.457663	0.673204	-1	d__Bacteria;p__Firmicutes;c__Clostridia;o__Clostridiales;f__Clostridiaceae;g__Clostridium;s__Clostridium_sp._AM22-16AC
264	Clostridium_sp._AF27-2AA	0.355	0.656093	0.982752	-0.876539	0.230806	0.516467	-0.876539	0.230806	0.520194	0	d__Bacteria;p__Firmicutes;c__Clostridia;o__Clostridiales;f__Clostridiaceae;g__Clostridium;s__Clostridium_sp._AF27-2AA
265	Butyricicoccus_sp._AM05-1	0.355	0.656093	0.0814468	-1.38989	0.0796145	0.341445	-0.294654	0.479019	0.684902	0.14	d__Bacteria;p__Firmicutes;c__Clostridia;o__Clostridiales;f__Clostridiaceae;g__Butyricicoccus;s__Butyricicoccus_sp._AM05-1
266	Clostridiaceae_bacterium_TF01-6	0.355	0.656093	0.754233	-0.646798	0.317029	0.568474	-0.646798	0.317029	0.564885	-1.64	d__Bacteria;p__Firmicutes;c__Clostridia;o__Clostridiales;f__Clostridiaceae;g__Clostridiaceae_unclassified;s__Clostridiaceae_bacterium_TF01-6
267	Clostridium_sp._OM08-29	0.355	0.656093	4.07207	-1.4206	0.251332	0.536766	-1.25412	0.299427	0.546419	0	d__Bacteria;p__Firmicutes;c__Clostridia;o__Clostridiales;f__Clostridiaceae;g__Clostridium;s__Clostridium_sp._OM08-29
268	Lachnospiraceae_bacterium_A4	0.355	0.656093	0.420855	-0.396629	0.293151	0.555183	-0.386313	0.305352	0.548096	1.4	d__Bacteria;p__Firmicutes;c__Clostridia;o__Clostridiales;f__Lachnospiraceae;g__Lachnospiraceae_unclassified;s__Lachnospiraceae_bacterium_A4
269	Salmonella_enterica	0.355	0.656093	0.860632	-0.954645	0.317427	0.568474	-1.13149	0.216717	0.512708	2.19	d__Bacteria;p__Proteobacteria;c__Gammaproteobacteria;o__Enterobacterales;f__Enterobacteriaceae;g__Salmonella;s__Salmonella_enterica
270	Shigella_dysenteriae	0.355	0.656093	1.43985	-0.960274	0.447249	0.65834	-1.31723	0.235601	0.520194	-0.46	d__Bacteria;p__Proteobacteria;c__Gammaproteobacteria;o__Enterobacterales;f__Enterobacteriaceae;g__Shigella;s__Shigella_dysenteriae
271	Roseburia_inulinivorans	0.376	0.672487	0.0260478	-0.672793	0.450728	0.659312	-0.743324	0.398578	0.627415	0	d__Bacteria;p__Firmicutes;c__Clostridia;o__Clostridiales;f__Lachnospiraceae;g__Roseburia;s__Roseburia_inulinivorans
272	Alistipes_onderdonkii	0.376	0.672487	1.25138	-0.731323	0.195862	0.469879	-0.669233	0.233272	0.520194	-0.09	d__Bacteria;p__Bacteroidetes;c__Bacteroidia;o__Bacteroidales;f__Rikenellaceae;g__Alistipes;s__Alistipes_onderdonkii
273	Butyricicoccus_sp._AM28-25	0.376	0.672487	0.598034	-0.794752	0.351003	0.591724	-0.75493	0.345698	0.58165	-0.65	d__Bacteria;p__Firmicutes;c__Clostridia;o__Clostridiales;f__Clostridiaceae;g__Butyricicoccus;s__Butyricicoccus_sp._AM28-25
274	Prevotella_sp._CAG:5226	0.376	0.672487	2.54683	0.116622	0.928368	0.976376	0.118635	0.924169	0.967939	-1	d__Bacteria;p__Bacteroidetes;c__Bacteroidia;o__Bacteroidales;f__Prevotellaceae;g__Prevotella;s__Prevotella_sp._CAG:5226
275	Clostridiales_bacterium_41_12_two_minus	0.376	0.672487	0.259324	-0.503682	0.480572	0.681266	-0.371884	0.591589	0.760833	0	d__Bacteria;p__Firmicutes;c__Clostridia;o__Clostridiales;f__Clostridiales_unclassified;g__Clostridiales_unclassified;s__Clostridiales_bacterium_41_12_two_minus
276	Blautia_sp._CAG:37	0.376	0.672487	0.897604	-1.37869	0.230771	0.516467	-1.09714	0.333801	0.574368	0	d__Bacteria;p__Firmicutes;c__Clostridia;o__Clostridiales;f__Lachnospiraceae;g__Blautia;s__Blautia_sp._CAG:37
277	Bifidobacterium_bifidum	0.376	0.672487	0.146872	-0.262222	0.679725	0.827275	0.492796	0.356634	0.593202	-0.06	d__Bacteria;p__Actinobacteria;c__Actinobacteria;o__Bifidobacteriales;f__Bifidobacteriaceae;g__Bifidobacterium;s__Bifidobacterium_bifidum
278	Clostridium_sp._OF03-18AA	0.376	0.672487	0.599737	-0.641502	0.281011	0.554993	-0.577492	0.329091	0.572519	-0.74	d__Bacteria;p__Firmicutes;c__Clostridia;o__Clostridiales;f__Clostridiaceae;g__Clostridium;s__Clostridium_sp._OF03-18AA
279	Akkermansia_muciniphila	0.376	0.672487	4.27155	-0.853954	0.374041	0.613968	-0.752237	0.427422	0.646313	1.41	d__Bacteria;p__Verrucomicrobia;c__Verrucomicrobiae;o__Verrucomicrobiales;f__Akkermansiaceae;g__Akkermansia;s__Akkermansia_muciniphila
280	Firmicutes_bacterium_CAG:102	0.397	0.687858	0.782875	-1.00788	0.304018	0.559591	-0.836833	0.375416	0.604251	-0.65	d__Bacteria;p__Firmicutes;c__Firmicutes_unclassified;o__Firmicutes_unclassified;f__Firmicutes_unclassified;g__Firmicutes_unclassified;s__Firmicutes_bacterium_CAG:102
281	Clostridium_sp._AM34-9AC	0.397	0.687858	0.89952	-1.00962	0.262442	0.547944	-0.816712	0.33803	0.57569	1	d__Bacteria;p__Firmicutes;c__Clostridia;o__Clostridiales;f__Clostridiaceae;g__Clostridium;s__Clostridium_sp._AM34-9AC
282	Clostridium_sp._SN20	0.397	0.687858	-0.828611	-1.59002	0.053115	0.330651	-1.59002	0.0531158	0.363079	0.77	d__Bacteria;p__Firmicutes;c__Clostridia;o__Clostridiales;f__Clostridiaceae;g__Clostridium;s__Clostridium_sp._SN20
283	Bacteroides_sp._4_3_47FAA	0.397	0.687858	-0.426626	0.528299	0.423098	0.635922	0.367488	0.563542	0.742663	-1.34	d__Bacteria;p__Bacteroidetes;c__Bacteroidia;o__Bacteroidales;f__Bacteroidaceae;g__Bacteroides;s__Bacteroides_sp._4_3_47FAA
284	Bacteroides_sp._CAG:714	0.397	0.687858	1.96409	-2.10283	0.0193507	0.271312	-2.24825	0.00892765	0.247494	0	d__Bacteria;p__Bacteroidetes;c__Bacteroidia;o__Bacteroidales;f__Bacteroidaceae;g__Bacteroides;s__Bacteroides_sp._CAG:714
285	Bacteroides_sp._HPS0048	0.397	0.687858	1.31759	-0.533865	0.412521	0.629505	-0.588562	0.362023	0.596202	-1	d__Bacteria;p__Bacteroidetes;c__Bacteroidia;o__Bacteroidales;f__Bacteroidaceae;g__Bacteroides;s__Bacteroides_sp._HPS0048
286	Lachnospiraceae_bacterium_2_1_58FAA	0.397	0.687858	-1.45571	0.662637	0.377977	0.614366	0.809477	0.265895	0.536118	-0.41	d__Bacteria;p__Firmicutes;c__Clostridia;o__Clostridiales;f__Lachnospiraceae;g__Lachnospiraceae_unclassified;s__Lachnospiraceae_bacterium_2_1_58FAA
287	Megamonas_rupellensis	0.397	0.687858	-1.89985	2.00431	0.0679121	0.337221	2.31765	0.0235311	0.26013	1.76	d__Bacteria;p__Firmicutes;c__Negativicutes;o__Selenomonadales;f__Selenomonadaceae;g__Megamonas;s__Megamonas_rupellensis
288	Pseudoalteromonas_ruthenica	0.397	0.687858	-1.72882	-0.238026	0.804374	0.899865	-0.0459964	0.960439	0.974103	-0.58	d__Bacteria;p__Proteobacteria;c__Gammaproteobacteria;o__Alteromonadales;f__Pseudoalteromonadaceae;g__Pseudoalteromonas;s__Pseudoalteromonas_ruthenica
289	Phascolarctobacterium_faecium	0.419	0.70919	0.576201	-0.686721	0.344737	0.588036	-0.686721	0.344737	0.58165	0	d__Bacteria;p__Firmicutes;c__Negativicutes;o__Acidaminococcales;f__Acidaminococcaceae;g__Phascolarctobacterium;s__Phascolarctobacterium_faecium
290	Bacteroides_sp._CAG:1076	0.419	0.70919	1.90813	-0.895438	0.344205	0.588036	-0.816861	0.441078	0.653109	0	d__Bacteria;p__Bacteroidetes;c__Bacteroidia;o__Bacteroidales;f__Bacteroidaceae;g__Bacteroides;s__Bacteroides_sp._CAG:1076
291	Bifidobacterium_breve	0.419	0.70919	-1.60926	0.993372	0.285881	0.554993	0.973317	0.289534	0.546419	-1.3	d__Bacteria;p__Actinobacteria;c__Actinobacteria;o__Bifidobacteriales;f__Bifidobacteriaceae;g__Bifidobacterium;s__Bifidobacterium_breve
292	Pseudomonas_aeruginosa	0.419	0.70919	2.28891	-3.15906	0.0141696	0.271312	-3.15905	0.0141698	0.252789	-1.67	d__Bacteria;p__Proteobacteria;c__Gammaproteobacteria;o__Pseudomonadales;f__Pseudomonadaceae;g__Pseudomonas;s__Pseudomonas_aeruginosa
293	Negativibacillus_massiliensis	0.419	0.70919	2.01599	-0.815499	0.253151	0.536766	-0.817997	0.251699	0.521021	-1.42	d__Bacteria;p__Firmicutes;c__Clostridia;o__Clostridiales;f__Ruminococcaceae;g__Negativibacillus;s__Negativibacillus_massiliensis
294	Veillonella_tobetsuensis	0.419	0.70919	1.90083	-0.108267	0.897523	0.959023	-0.0701946	0.913189	0.963385	-1.64	d__Bacteria;p__Firmicutes;c__Negativicutes;o__Veillonellales;f__Veillonellaceae;g__Veillonella;s__Veillonella_tobetsuensis
295	Blautia_wexlerae	0.442	0.70919	0.569129	-0.882504	0.13434	0.408877	-0.695089	0.166531	0.456588	0.67	d__Bacteria;p__Firmicutes;c__Clostridia;o__Clostridiales;f__Lachnospiraceae;g__Blautia;s__Blautia_wexlerae
296	Prevotella_sp._AM23-5	0.442	0.70919	-1.84214	3.03265	0.0538648	0.330651	3.23534	0.0295282	0.281618	0	d__Bacteria;p__Bacteroidetes;c__Bacteroidia;o__Bacteroidales;f__Prevotellaceae;g__Prevotella;s__Prevotella_sp._AM23-5
297	Roseburia_inulinivorans_CAG:15	0.442	0.70919	-0.0318214	-0.721939	0.503327	0.697667	-0.757059	0.475047	0.683137	-0.52	d__Bacteria;p__Firmicutes;c__Clostridia;o__Clostridiales;f__Lachnospiraceae;g__Roseburia;s__Roseburia_inulinivorans_CAG:15
298	Eubacterium_sp._CAG:38	0.442	0.70919	-0.997034	-0.360254	0.729388	0.866582	1.21594	0.151417	0.44758	1.7	d__Bacteria;p__Firmicutes;c__Clostridia;o__Clostridiales;f__Eubacteriaceae;g__Eubacterium;s__Eubacterium_sp._CAG:38
299	Bacteroides_sp._D22	0.442	0.70919	0.795138	-0.481861	0.326847	0.574284	-0.481861	0.326847	0.572519	1	d__Bacteria;p__Bacteroidetes;c__Bacteroidia;o__Bacteroidales;f__Bacteroidaceae;g__Bacteroides;s__Bacteroides_sp._D22
300	Eubacterium_sp._CAG:251	0.442	0.70919	0.161862	-0.781326	0.420377	0.635922	-0.659342	0.487319	0.694778	-0.57	d__Bacteria;p__Firmicutes;c__Clostridia;o__Clostridiales;f__Eubacteriaceae;g__Eubacterium;s__Eubacterium_sp._CAG:251
301	Faecalibacterium_sp._AM43-5AT	0.442	0.70919	0.420575	-0.577477	0.404871	0.6253	-0.879317	0.160859	0.44867	0	d__Bacteria;p__Firmicutes;c__Clostridia;o__Clostridiales;f__Ruminococcaceae;g__Faecalibacterium;s__Faecalibacterium_sp._AM43-5AT
302	Clostridiales_bacterium_1_7_47FAA	0.442	0.70919	1.71286	-0.431097	0.48988	0.687373	-0.683718	0.243328	0.521021	1	d__Bacteria;p__Firmicutes;c__Clostridia;o__Clostridiales;f__Clostridiales_unclassified;g__Clostridiales_unclassified;s__Clostridiales_bacterium_1_7_47FAA
303	Parabacteroides_sp._AM44-16	0.442	0.70919	1.39023	0.0549143	0.949417	0.984608	0.0549406	0.949392	0.973752	-1	d__Bacteria;p__Bacteroidetes;c__Bacteroidia;o__Bacteroidales;f__Tannerellaceae;g__Parabacteroides;s__Parabacteroides_sp._AM44-16
304	Clostridium_sp._CAG:127	0.442	0.70919	3.93534	-2.24138	0.116215	0.397202	-2.18446	0.115552	0.432812	-1	d__Bacteria;p__Firmicutes;c__Clostridia;o__Clostridiales;f__Clostridiaceae;g__Clostridium;s__Clostridium_sp._CAG:127
305	Bacteroides_cellulosilyticus_CAG:158	0.442	0.70919	2.56346	-0.961667	0.29846	0.559591	-1.19249	0.124278	0.432812	1	d__Bacteria;p__Bacteroidetes;c__Bacteroidia;o__Bacteroidales;f__Bacteroidaceae;g__Bacteroides;s__Bacteroides_cellulosilyticus_CAG:158
306	Bacteroides_fragilis_CAG:558	0.442	0.70919	0.443916	0.819525	0.453314	0.659312	-0.468516	0.614835	0.778686	-1	d__Bacteria;p__Bacteroidetes;c__Bacteroidia;o__Bacteroidales;f__Bacteroidaceae;g__Bacteroides;s__Bacteroides_fragilis_CAG:558
307	Bacteroides_sp._NMBE5	0.442	0.70919	-0.882444	0.734108	0.275164	0.554993	1.68244	0.00723037	0.237516	0.51	d__Bacteria;p__Bacteroidetes;c__Bacteroidia;o__Bacteroidales;f__Bacteroidaceae;g__Bacteroides;s__Bacteroides_sp._NMBE5
308	Roseburia_sp._CAG:309	0.442	0.70919	-0.392183	0.250899	0.626905	0.787591	0.293217	0.563437	0.742663	0.2	d__Bacteria;p__Firmicutes;c__Clostridia;o__Clostridiales;f__Lachnospiraceae;g__Roseburia;s__Roseburia_sp._CAG:309
309	Ruminococcus_sp._CAG:254	0.442	0.70919	2.78144	-1.09295	0.339414	0.586048	-1.40562	0.17586	0.461863	-1.03	d__Bacteria;p__Firmicutes;c__Clostridia;o__Clostridiales;f__Ruminococcaceae;g__Ruminococcus;s__Ruminococcus_sp._CAG:254
310	Bacteroides_mediterraneensis	0.442	0.70919	-2.42372	1.08145	0.329777	0.57538	1.11637	0.227029	0.520194	-1	d__Bacteria;p__Bacteroidetes;c__Bacteroidia;o__Bacteroidales;f__Bacteroidaceae;g__Bacteroides;s__Bacteroides_mediterraneensis
311	Vibrio_sp._10N.286.45.A3	0.442	0.70919	-0.430426	0.508419	0.286707	0.554993	0.510019	0.285127	0.546419	-0.21	d__Bacteria;p__Proteobacteria;c__Gammaproteobacteria;o__Vibrionales;f__Vibrionaceae;g__Vibrio;s__Vibrio_sp._10N.286.45.A3
312	Clostridium_sp._AM33-3	0.465	0.720606	0.794837	-0.881321	0.307268	0.561636	-0.822888	0.336467	0.57569	-1	d__Bacteria;p__Firmicutes;c__Clostridia;o__Clostridiales;f__Clostridiaceae;g__Clostridium;s__Clostridium_sp._AM33-3
313	Streptococcus_parasanguinis	0.465	0.720606	0.573428	0.464259	0.579716	0.75046	0.48068	0.517571	0.715424	-1.41	d__Bacteria;p__Firmicutes;c__Bacilli;o__Lactobacillales;f__Streptococcaceae;g__Streptococcus;s__Streptococcus_parasanguinis
314	Bacteroides_sp._2_1_33B	0.465	0.720606	0.813542	0.10826	0.876894	0.944475	0.108262	0.876893	0.937494	-0.6	d__Bacteria;p__Bacteroidetes;c__Bacteroidia;o__Bacteroidales;f__Bacteroidaceae;g__Bacteroides;s__Bacteroides_sp._2_1_33B
315	Phascolarctobacterium_sp._CAG:207	0.465	0.720606	0.719397	-0.899028	0.471712	0.674913	-0.712116	0.559451	0.742663	-1	d__Bacteria;p__Firmicutes;c__Negativicutes;o__Acidaminococcales;f__Acidaminococcaceae;g__Phascolarctobacterium;s__Phascolarctobacterium_sp._CAG:207
316	Bacteroides_sp._2_1_22	0.465	0.720606	0.954943	-0.730598	0.221609	0.507186	-0.730671	0.221569	0.520194	0	d__Bacteria;p__Bacteroidetes;c__Bacteroidia;o__Bacteroidales;f__Bacteroidaceae;g__Bacteroides;s__Bacteroides_sp._2_1_22
317	Eubacterium_sp._AM46-8	0.465	0.720606	1.40624	-1.80543	0.146451	0.419995	-0.74877	0.465111	0.679036	0	d__Bacteria;p__Firmicutes;c__Clostridia;o__Clostridiales;f__Eubacteriaceae;g__Eubacterium;s__Eubacterium_sp._AM46-8
318	Enterobacter_cloacae	0.465	0.720606	-3.14447	-0.224856	0.805125	0.899865	-0.271819	0.76445	0.889185	-0.15	d__Bacteria;p__Proteobacteria;c__Gammaproteobacteria;o__Enterobacterales;f__Enterobacteriaceae;g__Enterobacter;s__Enterobacter_cloacae
319	Proteobacteria_bacterium_CAG:139	0.465	0.720606	0.299286	-1.7388	0.18875	0.468588	-2.05009	0.104266	0.432812	-1.34	d__Bacteria;p__Proteobacteria;c__Proteobacteria_unclassified;o__Proteobacteria_unclassified;f__Proteobacteria_unclassified;g__Proteobacteria_unclassified;s__Proteobacteria_bacterium_CAG:139
320	Dialister_invisus	0.465	0.720606	1.19216	0.37789	0.746621	0.875394	-0.313618	0.77272	0.892928	0	d__Bacteria;p__Firmicutes;c__Negativicutes;o__Veillonellales;f__Veillonellaceae;g__Dialister;s__Dialister_invisus
321	Klebsiella_aerogenes	0.465	0.720606	-0.17414	-0.26114	0.687698	0.830899	-0.348993	0.583131	0.754306	-0.12	d__Bacteria;p__Proteobacteria;c__Gammaproteobacteria;o__Enterobacterales;f__Enterobacteriaceae;g__Klebsiella;s__Klebsiella_aerogenes
322	Geitlerinema_sp._FC_II	0.465	0.720606	-0.288182	-0.112746	0.757465	0.879012	-0.0265315	0.933745	0.967939	-0.27	d__Bacteria;p__Cyanobacteria;c__Cyanobacteria_unclassified;o__Oscillatoriales;f__Coleofasciculaceae;g__Geitlerinema;s__Geitlerinema_sp._FC_II
323	Ruminococcus_sp._AM42-11	0.489	0.726223	0.277976	-0.503345	0.409965	0.627523	0.0132071	0.975235	0.983115	0	d__Bacteria;p__Firmicutes;c__Clostridia;o__Clostridiales;f__Ruminococcaceae;g__Ruminococcus;s__Ruminococcus_sp._AM42-11
324	Parabacteroides_sp._20_3	0.489	0.726223	0.438331	0.0499312	0.930557	0.976376	-0.0643615	0.907353	0.961294	0.09	d__Bacteria;p__Bacteroidetes;c__Bacteroidia;o__Bacteroidales;f__Tannerellaceae;g__Parabacteroides;s__Parabacteroides_sp._20_3
325	Ruminococcus_bromii	0.489	0.726223	-0.216258	-0.618171	0.468867	0.67425	-0.148721	0.84366	0.929329	-1.73	d__Bacteria;p__Firmicutes;c__Clostridia;o__Clostridiales;f__Ruminococcaceae;g__Ruminococcus;s__Ruminococcus_bromii
326	Prevotella_sp._CAG:891	0.489	0.726223	2.72578	-0.0730607	0.95327	0.984608	0.194033	0.827905	0.920099	0	d__Bacteria;p__Bacteroidetes;c__Bacteroidia;o__Bacteroidales;f__Prevotellaceae;g__Prevotella;s__Prevotella_sp._CAG:891
327	Prevotella_sp._AM42-24	0.489	0.726223	-1.74087	3.28645	0.0138292	0.271312	3.42846	0.00827443	0.242879	1.16	d__Bacteria;p__Bacteroidetes;c__Bacteroidia;o__Bacteroidales;f__Prevotellaceae;g__Prevotella;s__Prevotella_sp._AM42-24
328	Clostridium_sp._CAG:217	0.489	0.726223	-0.36238	-0.797897	0.55666	0.736799	-0.1054	0.90965	0.961685	1.4	d__Bacteria;p__Firmicutes;c__Clostridia;o__Clostridiales;f__Clostridiaceae;g__Clostridium;s__Clostridium_sp._CAG:217
329	Parabacteroides_johnsonii	0.489	0.726223	0.761645	-0.461393	0.403673	0.6253	-0.461392	0.403674	0.631453	-1	d__Bacteria;p__Bacteroidetes;c__Bacteroidia;o__Bacteroidales;f__Tannerellaceae;g__Parabacteroides;s__Parabacteroides_johnsonii
330	Clostridium_sp._AM16-23	0.489	0.726223	1.17307	-0.445124	0.600609	0.764551	-0.399756	0.636732	0.78841	0	d__Bacteria;p__Firmicutes;c__Clostridia;o__Clostridiales;f__Clostridiaceae;g__Clostridium;s__Clostridium_sp._AM16-23
331	Eubacterium_sp._CAG:248	0.489	0.726223	3.5378	-1.08339	0.280673	0.554993	-1.11386	0.24888	0.521021	1	d__Bacteria;p__Firmicutes;c__Clostridia;o__Clostridiales;f__Eubacteriaceae;g__Eubacterium;s__Eubacterium_sp._CAG:248
332	Veillonella_dispar	0.489	0.726223	-1.54019	0.361861	0.67667	0.82557	0.100045	0.867261	0.937035	1	d__Bacteria;p__Firmicutes;c__Negativicutes;o__Veillonellales;f__Veillonellaceae;g__Veillonella;s__Veillonella_dispar
333	Prevotella_salivae	0.489	0.726223	-0.67968	0.452913	0.514527	0.705354	0.452925	0.514517	0.714931	-1	d__Bacteria;p__Bacteroidetes;c__Bacteroidia;o__Bacteroidales;f__Prevotellaceae;g__Prevotella;s__Prevotella_salivae
334	Thermotalea_metallivorans	0.489	0.726223	0.245729	-0.415501	0.223609	0.507186	-0.472674	0.1663	0.456588	1.03	d__Bacteria;p__Firmicutes;c__Clostridia;o__Clostridiales;f__Clostridiaceae;g__Thermotalea;s__Thermotalea_metallivorans
335	Ruminococcus_sp._AM45-9BH	0.489	0.726223	-0.300489	0.35207	0.544186	0.72997	0.449371	0.389345	0.620696	-0.81	d__Bacteria;p__Firmicutes;c__Clostridia;o__Clostridiales;f__Ruminococcaceae;g__Ruminococcus;s__Ruminococcus_sp._AM45-9BH
336	Citrobacter_portucalensis	0.489	0.726223	-0.101163	0.314368	0.444036	0.65749	0.227061	0.572484	0.751762	-0.85	d__Bacteria;p__Proteobacteria;c__Gammaproteobacteria;o__Enterobacterales;f__Enterobacteriaceae;g__Citrobacter;s__Citrobacter_portucalensis
337	Bacteroides_eggerthii	0.514	0.737029	-0.549228	0.218096	0.639926	0.794336	0.10317	0.793626	0.893949	0.28	d__Bacteria;p__Bacteroidetes;c__Bacteroidia;o__Bacteroidales;f__Bacteroidaceae;g__Bacteroides;s__Bacteroides_eggerthii
338	Subdoligranulum_sp._60_17	0.514	0.737029	0.92628	-0.69361	0.519282	0.709922	-0.143834	0.888347	0.94316	-1	d__Bacteria;p__Firmicutes;c__Clostridia;o__Clostridiales;f__Ruminococcaceae;g__Subdoligranulum;s__Subdoligranulum_sp._60_17
339	Bacteroides_caccae	0.514	0.737029	-0.487741	0.453019	0.440132	0.653648	0.453019	0.440132	0.653109	0	d__Bacteria;p__Bacteroidetes;c__Bacteroidia;o__Bacteroidales;f__Bacteroidaceae;g__Bacteroides;s__Bacteroides_caccae
340	Coprococcus_comes	0.514	0.737029	-1.2257	-0.489618	0.536936	0.724138	-0.23252	0.770468	0.892928	1.39	d__Bacteria;p__Firmicutes;c__Clostridia;o__Clostridiales;f__Lachnospiraceae;g__Coprococcus;s__Coprococcus_comes
341	Eubacterium_ramulus	0.514	0.737029	0.597788	-0.532704	0.24786	0.53542	-0.532699	0.247866	0.521021	0	d__Bacteria;p__Firmicutes;c__Clostridia;o__Clostridiales;f__Eubacteriaceae;g__Eubacterium;s__Eubacterium_ramulus
342	Bacteroides_sp._3_1_19	0.514	0.737029	0.611073	0.0554027	0.916765	0.969208	0.0554005	0.916769	0.963942	0.88	d__Bacteria;p__Bacteroidetes;c__Bacteroidia;o__Bacteroidales;f__Bacteroidaceae;g__Bacteroides;s__Bacteroides_sp._3_1_19
343	Bifidobacterium_dentium	0.514	0.737029	1.4392	-0.292028	0.687296	0.830899	-0.581208	0.422127	0.642199	-1.73	d__Bacteria;p__Actinobacteria;c__Actinobacteria;o__Bifidobacteriales;f__Bifidobacteriaceae;g__Bifidobacterium;s__Bifidobacterium_dentium
344	Faecalibacterium_sp._CAG:82	0.514	0.737029	0.224499	-0.616464	0.530877	0.719566	-0.377219	0.599359	0.767219	0	d__Bacteria;p__Firmicutes;c__Clostridia;o__Clostridiales;f__Ruminococcaceae;g__Faecalibacterium;s__Faecalibacterium_sp._CAG:82
345	Bacteroides_sp._CAG:98	0.514	0.737029	0.503811	-0.716217	0.376598	0.614125	-0.716218	0.376598	0.604251	-1	d__Bacteria;p__Bacteroidetes;c__Bacteroidia;o__Bacteroidales;f__Bacteroidaceae;g__Bacteroides;s__Bacteroides_sp._CAG:98
346	Clostridium_sp._CAG:299	0.514	0.737029	0.508107	-0.508417	0.582958	0.750775	-0.508417	0.582958	0.754306	-0.54	d__Bacteria;p__Firmicutes;c__Clostridia;o__Clostridiales;f__Clostridiaceae;g__Clostridium;s__Clostridium_sp._CAG:299
347	Bacteroides_sp._AM37-9	0.514	0.737029	0.620604	-1.22884	0.126644	0.408877	-1.19838	0.135019	0.432812	1	d__Bacteria;p__Bacteroidetes;c__Bacteroidia;o__Bacteroidales;f__Bacteroidaceae;g__Bacteroides;s__Bacteroides_sp._AM37-9
348	Sutterella_wadsworthensis	0.514	0.737029	-1.78986	1.0352	0.434186	0.646743	1.40262	0.200383	0.496239	-1.9	d__Bacteria;p__Proteobacteria;c__Betaproteobacteria;o__Burkholderiales;f__Sutterellaceae;g__Sutterella;s__Sutterella_wadsworthensis
349	Oscillibacter_sp._57_20	0.539	0.751288	1.62734	-0.861651	0.405483	0.6253	-0.605586	0.530012	0.722613	-1	d__Bacteria;p__Firmicutes;c__Clostridia;o__Clostridiales;f__Oscillospiraceae;g__Oscillibacter;s__Oscillibacter_sp._57_20
350	Faecalibacterium_sp._AF27-11BH	0.539	0.751288	0.157724	-0.941298	0.332732	0.576504	-1.09239	0.135541	0.432812	0	d__Bacteria;p__Firmicutes;c__Clostridia;o__Clostridiales;f__Ruminococcaceae;g__Faecalibacterium;s__Faecalibacterium_sp._AF27-11BH
351	Bacteroides_clarus	0.539	0.751288	-0.148053	-0.36438	0.576998	0.75046	-0.221247	0.299938	0.546419	1.25	d__Bacteria;p__Bacteroidetes;c__Bacteroidia;o__Bacteroidales;f__Bacteroidaceae;g__Bacteroides;s__Bacteroides_clarus
352	Blautia_sp._AF17-9LB	0.539	0.751288	0.876435	-0.667031	0.340907	0.586594	-0.724012	0.294414	0.546419	-1.68	d__Bacteria;p__Firmicutes;c__Clostridia;o__Clostridiales;f__Lachnospiraceae;g__Blautia;s__Blautia_sp._AF17-9LB
353	Eubacterium_sp._CAG:202	0.539	0.751288	3.18842	-1.11968	0.192	0.469647	-0.976266	0.238417	0.520194	0	d__Bacteria;p__Firmicutes;c__Clostridia;o__Clostridiales;f__Eubacteriaceae;g__Eubacterium;s__Eubacterium_sp._CAG:202
354	Bacteroides_sp._D2	0.539	0.751288	1.72864	-0.530376	0.487247	0.687373	-0.604061	0.47046	0.68229	0	d__Bacteria;p__Bacteroidetes;c__Bacteroidia;o__Bacteroidales;f__Bacteroidaceae;g__Bacteroides;s__Bacteroides_sp._D2
355	Bacteroides_thetaiotaomicron_CAG:40	0.539	0.751288	0.276216	0.196653	0.77981	0.885664	0.19665	0.779813	0.892928	-0.69	d__Bacteria;p__Bacteroidetes;c__Bacteroidia;o__Bacteroidales;f__Bacteroidaceae;g__Bacteroides;s__Bacteroides_thetaiotaomicron_CAG:40
356	Prevotella_sp._CAG:1031	0.539	0.751288	4.63138	-1.18013	0.390332	0.618335	-0.998829	0.456885	0.673204	0	d__Bacteria;p__Bacteroidetes;c__Bacteroidia;o__Bacteroidales;f__Prevotellaceae;g__Prevotella;s__Prevotella_sp._CAG:1031
357	Eubacterium_sp._CAG:115	0.539	0.751288	5.65895	-1.02793	0.384743	0.615343	-1.16138	0.235569	0.520194	-1	d__Bacteria;p__Firmicutes;c__Clostridia;o__Clostridiales;f__Eubacteriaceae;g__Eubacterium;s__Eubacterium_sp._CAG:115
358	Prevotella_sp._109	0.539	0.751288	4.48671	-0.860226	0.454515	0.659312	-0.892991	0.433252	0.647283	-1	d__Bacteria;p__Bacteroidetes;c__Bacteroidia;o__Bacteroidales;f__Prevotellaceae;g__Prevotella;s__Prevotella_sp._109
359	Bacteroides_uniformis	0.565	0.774547	0.0772912	-0.387505	0.349345	0.590926	-0.337775	0.405956	0.633038	-1	d__Bacteria;p__Bacteroidetes;c__Bacteroidia;o__Bacteroidales;f__Bacteroidaceae;g__Bacteroides;s__Bacteroides_uniformis
360	Lachnospira_pectinoschiza	0.565	0.774547	0.436429	-0.465984	0.542538	0.729722	-0.465984	0.542538	0.73567	1.11	d__Bacteria;p__Firmicutes;c__Clostridia;o__Clostridiales;f__Lachnospiraceae;g__Lachnospira;s__Lachnospira_pectinoschiza
361	Bacteroides_sp._43_108	0.565	0.774547	0.842121	0.189047	0.773828	0.885664	0.189047	0.773828	0.892928	1	d__Bacteria;p__Bacteroidetes;c__Bacteroidia;o__Bacteroidales;f__Bacteroidaceae;g__Bacteroides;s__Bacteroides_sp._43_108
362	Clostridium_sp._CAG:58	0.565	0.774547	-0.708691	-0.406085	0.631112	0.789285	-0.687098	0.392713	0.622107	-0.45	d__Bacteria;p__Firmicutes;c__Clostridia;o__Clostridiales;f__Clostridiaceae;g__Clostridium;s__Clostridium_sp._CAG:58
363	Bacteroides_caccae_CAG:21	0.565	0.774547	-0.446764	0.46769	0.596639	0.763391	0.494009	0.574074	0.751872	-0.13	d__Bacteria;p__Bacteroidetes;c__Bacteroidia;o__Bacteroidales;f__Bacteroidaceae;g__Bacteroides;s__Bacteroides_caccae_CAG:21
364	Veillonella_parvula	0.565	0.774547	-1.24606	0.705792	0.502022	0.697667	-0.0499971	0.954137	0.973752	-1.88	d__Bacteria;p__Firmicutes;c__Negativicutes;o__Veillonellales;f__Veillonellaceae;g__Veillonella;s__Veillonella_parvula
365	Bacteroides_intestinalis	0.591	0.790641	-0.288032	-0.0367346	0.946478	0.983943	-0.174127	0.57856	0.754306	-1	d__Bacteria;p__Bacteroidetes;c__Bacteroidia;o__Bacteroidales;f__Bacteroidaceae;g__Bacteroides;s__Bacteroides_intestinalis
366	Bacteroides_sp._OF03-11BH	0.591	0.790641	0.432696	-0.108671	0.809414	0.899865	-0.119386	0.790686	0.893949	0	d__Bacteria;p__Bacteroidetes;c__Bacteroidia;o__Bacteroidales;f__Bacteroidaceae;g__Bacteroides;s__Bacteroides_sp._OF03-11BH
367	Bifidobacterium_longum	0.591	0.790641	-1.44342	0.870727	0.406007	0.6253	1.12073	0.269967	0.536118	0	d__Bacteria;p__Actinobacteria;c__Actinobacteria;o__Bifidobacteriales;f__Bifidobacteriaceae;g__Bifidobacterium;s__Bifidobacterium_longum
368	Blautia_sp._AM47-4	0.591	0.790641	0.906482	-0.560375	0.551625	0.734247	-0.398675	0.630741	0.786849	1.41	d__Bacteria;p__Firmicutes;c__Clostridia;o__Clostridiales;f__Lachnospiraceae;g__Blautia;s__Blautia_sp._AM47-4
369	Ruminococcus_sp._AF16-40	0.591	0.790641	0.384799	-0.816312	0.523656	0.713946	-0.246441	0.827423	0.920099	-0.53	d__Bacteria;p__Firmicutes;c__Clostridia;o__Clostridiales;f__Ruminococcaceae;g__Ruminococcus;s__Ruminococcus_sp._AF16-40
370	Bacteroides_coprophilus_CAG:333	0.591	0.790641	3.00406	-0.223768	0.791618	0.895731	-0.177153	0.833585	0.922303	1	d__Bacteria;p__Bacteroidetes;c__Bacteroidia;o__Bacteroidales;f__Bacteroidaceae;g__Bacteroides;s__Bacteroides_coprophilus_CAG:333
371	Eisenbergiella_sp._OF01-20	0.591	0.790641	1.54945	-0.598509	0.300551	0.559591	-0.605642	0.294597	0.546419	0	d__Bacteria;p__Firmicutes;c__Clostridia;o__Clostridiales;f__Lachnospiraceae;g__Eisenbergiella;s__Eisenbergiella_sp._OF01-20
372	Sutterella_sp._KLE1602	0.591	0.790641	-1.14659	1.05372	0.423096	0.635922	1.33824	0.263151	0.536118	-1	d__Bacteria;p__Proteobacteria;c__Betaproteobacteria;o__Burkholderiales;f__Sutterellaceae;g__Sutterella;s__Sutterella_sp._KLE1602
373	Enterobacter_bugandensis	0.591	0.790641	-5.41068	0.958011	0.40239	0.6253	0.935725	0.41271	0.634369	1	d__Bacteria;p__Proteobacteria;c__Gammaproteobacteria;o__Enterobacterales;f__Enterobacteriaceae;g__Enterobacter;s__Enterobacter_bugandensis
374	Bacteroides_acidifaciens	0.618	0.800992	0.203971	-0.553811	0.21345	0.497717	-0.521539	0.234023	0.520194	-1	d__Bacteria;p__Bacteroidetes;c__Bacteroidia;o__Bacteroidales;f__Bacteroidaceae;g__Bacteroides;s__Bacteroides_acidifaciens
375	Bacteroides_thetaiotaomicron	0.618	0.800992	0.164176	0.0354294	0.944616	0.983943	0.0354294	0.944616	0.971883	0.73	d__Bacteria;p__Bacteroidetes;c__Bacteroidia;o__Bacteroidales;f__Bacteroidaceae;g__Bacteroides;s__Bacteroides_thetaiotaomicron
376	Bacteroides_sp._AF14-46	0.618	0.800992	0.710495	-0.262537	0.780472	0.885664	-0.26287	0.780193	0.892928	0	d__Bacteria;p__Bacteroidetes;c__Bacteroidia;o__Bacteroidales;f__Bacteroidaceae;g__Bacteroides;s__Bacteroides_sp._AF14-46
377	Bacteroides_faecis	0.618	0.800992	0.461823	0.0851622	0.875151	0.944475	0.140236	0.789258	0.893949	-1.1	d__Bacteria;p__Bacteroidetes;c__Bacteroidia;o__Bacteroidales;f__Bacteroidaceae;g__Bacteroides;s__Bacteroides_faecis
378	Bacteroides_plebeius	0.618	0.800992	-1.78755	0.763459	0.551789	0.734247	0.792514	0.536303	0.729197	1.08	d__Bacteria;p__Bacteroidetes;c__Bacteroidia;o__Bacteroidales;f__Bacteroidaceae;g__Bacteroides;s__Bacteroides_plebeius
379	Dorea_longicatena	0.618	0.800992	-0.18657	-0.0858516	0.899448	0.959027	0.0562534	0.932597	0.967939	-1.64	d__Bacteria;p__Firmicutes;c__Clostridia;o__Clostridiales;f__Lachnospiraceae;g__Dorea;s__Dorea_longicatena
380	Firmicutes_bacterium_CAG:41	0.618	0.800992	0.149524	0.0127872	0.986238	0.996029	0.0128397	0.986181	0.992146	0.91	d__Bacteria;p__Firmicutes;c__Firmicutes_unclassified;o__Firmicutes_unclassified;f__Firmicutes_unclassified;g__Firmicutes_unclassified;s__Firmicutes_bacterium_CAG:41
381	Bacteroides_sp._3_1_40A	0.618	0.800992	-0.382643	0.0681729	0.905597	0.961474	-0.145355	0.789455	0.893949	-1.6	d__Bacteria;p__Bacteroidetes;c__Bacteroidia;o__Bacteroidales;f__Bacteroidaceae;g__Bacteroides;s__Bacteroides_sp._3_1_40A
382	Clostridium_sp._AF28-12	0.618	0.800992	0.106905	0.151084	0.74733	0.875394	0.30103	0.508263	0.712424	1.41	d__Bacteria;p__Firmicutes;c__Clostridia;o__Clostridiales;f__Clostridiaceae;g__Clostridium;s__Clostridium_sp._AF28-12
383	Clostridium_sp._KLE_1755	0.618	0.800992	0.804604	-0.380311	0.564937	0.741851	-0.356779	0.551374	0.742663	0	d__Bacteria;p__Firmicutes;c__Clostridia;o__Clostridiales;f__Clostridiaceae;g__Clostridium;s__Clostridium_sp._KLE_1755
384	Bacteroides_finegoldii_CAG:203	0.618	0.800992	0.0518933	-0.862709	0.114474	0.396684	-0.850298	0.12161	0.432812	-0.19	d__Bacteria;p__Bacteroidetes;c__Bacteroidia;o__Bacteroidales;f__Bacteroidaceae;g__Bacteroides;s__Bacteroides_finegoldii_CAG:203
385	Acidaminococcus_intestini	0.618	0.800992	4.49278	-1.11396	0.287924	0.554993	-1.15571	0.1536	0.44758	-0.14	d__Bacteria;p__Firmicutes;c__Negativicutes;o__Acidaminococcales;f__Acidaminococcaceae;g__Acidaminococcus;s__Acidaminococcus_intestini
386	Parabacteroides_sp._AF27-14	0.645	0.808681	1.15175	0.153107	0.838941	0.918052	0.153107	0.83894	0.926175	1	d__Bacteria;p__Bacteroidetes;c__Bacteroidia;o__Bacteroidales;f__Tannerellaceae;g__Parabacteroides;s__Parabacteroides_sp._AF27-14
387	Alistipes_sp._HGB5	0.645	0.808681	0.266907	-0.668668	0.305028	0.559591	-0.786327	0.179556	0.469101	0	d__Bacteria;p__Bacteroidetes;c__Bacteroidia;o__Bacteroidales;f__Rikenellaceae;g__Alistipes;s__Alistipes_sp._HGB5
388	Bacteroidaceae_bacterium	0.645	0.808681	0.548035	-0.598895	0.383345	0.615343	-0.581193	0.390578	0.620696	-0.08	d__Bacteria;p__Bacteroidetes;c__Bacteroidia;o__Bacteroidales;f__Bacteroidaceae;g__Bacteroidaceae_unclassified;s__Bacteroidaceae_bacterium
389	Coprococcus_catus	0.645	0.808681	0.00391633	-0.408889	0.5505	0.734247	0.682951	0.276904	0.541001	0	d__Bacteria;p__Firmicutes;c__Clostridia;o__Clostridiales;f__Lachnospiraceae;g__Coprococcus;s__Coprococcus_catus
390	Intestinimonas_butyriciproducens	0.645	0.808681	-0.383791	-0.228585	0.583769	0.750775	-0.0684431	0.854192	0.932695	-1	d__Bacteria;p__Firmicutes;c__Clostridia;o__Clostridiales;f__Clostridiales_unclassified;g__Intestinimonas;s__Intestinimonas_butyriciproducens
391	Firmicutes_bacterium_AF36-3BH	0.645	0.808681	0.140628	-0.378593	0.449153	0.659198	-0.355236	0.477632	0.68488	1.36	d__Bacteria;p__Firmicutes;c__Firmicutes_unclassified;o__Firmicutes_unclassified;f__Firmicutes_unclassified;g__Firmicutes_unclassified;s__Firmicutes_bacterium_AF36-3BH
392	Parabacteroides_goldsteinii	0.645	0.808681	-0.247606	-0.693643	0.284538	0.554993	-0.68221	0.293111	0.546419	-1.41	d__Bacteria;p__Bacteroidetes;c__Bacteroidia;o__Bacteroidales;f__Tannerellaceae;g__Parabacteroides;s__Parabacteroides_goldsteinii
393	Parabacteroides_sp._AF39-10AC	0.645	0.808681	1.38585	-0.621685	0.384244	0.615343	-0.621687	0.384243	0.614543	1	d__Bacteria;p__Bacteroidetes;c__Bacteroidia;o__Bacteroidales;f__Tannerellaceae;g__Parabacteroides;s__Parabacteroides_sp._AF39-10AC
394	Bacteroides_sp._14(A)	0.645	0.808681	1.52525	0.0339639	0.974302	0.986159	0.361875	0.68773	0.837018	0.14	d__Bacteria;p__Bacteroidetes;c__Bacteroidia;o__Bacteroidales;f__Bacteroidaceae;g__Bacteroides;s__Bacteroides_sp._14(A)
395	Bacteroides_sp._D20	0.645	0.808681	-0.0715293	-0.183301	0.671552	0.82538	-0.142843	0.729608	0.870991	-1	d__Bacteria;p__Bacteroidetes;c__Bacteroidia;o__Bacteroidales;f__Bacteroidaceae;g__Bacteroides;s__Bacteroides_sp._D20
396	Porphyromonas_sp._31_2	0.645	0.808681	0.839872	0.244032	0.722567	0.864655	0.244034	0.722564	0.864651	1	d__Bacteria;p__Bacteroidetes;c__Bacteroidia;o__Bacteroidales;f__Porphyromonadaceae;g__Porphyromonas;s__Porphyromonas_sp._31_2
397	Parabacteroides_sp._AM58-2XD	0.645	0.808681	-0.771942	-0.460652	0.478981	0.680945	-0.473652	0.466752	0.679036	-0.89	d__Bacteria;p__Bacteroidetes;c__Bacteroidia;o__Bacteroidales;f__Tannerellaceae;g__Parabacteroides;s__Parabacteroides_sp._AM58-2XD
398	Sutterella_megalosphaeroides	0.645	0.808681	1.82359	-0.41664	0.725727	0.865035	-0.171626	0.879253	0.937494	0.47	d__Bacteria;p__Proteobacteria;c__Betaproteobacteria;o__Burkholderiales;f__Sutterellaceae;g__Sutterella;s__Sutterella_megalosphaeroides
399	Prevotella_sp._TF12-30	0.653	0.816659	-1.6697	-0.16569	0.932731	0.976376	-0.342712	0.858131	0.934951	0	d__Bacteria;p__Bacteroidetes;c__Bacteroidia;o__Bacteroidales;f__Prevotellaceae;g__Prevotella;s__Prevotella_sp._TF12-30
400	Dorea_formicigenerans	0.673	0.821093	0.16522	-0.587219	0.203106	0.483513	-0.214393	0.619619	0.782136	1	d__Bacteria;p__Firmicutes;c__Clostridia;o__Clostridiales;f__Lachnospiraceae;g__Dorea;s__Dorea_formicigenerans
401	Gemmiger_formicilis	0.673	0.821093	0.886356	-0.771237	0.417242	0.634767	-0.558961	0.528671	0.722613	-1	d__Bacteria;p__Firmicutes;c__Clostridia;o__Clostridiales;f__Ruminococcaceae;g__Gemmiger;s__Gemmiger_formicilis
402	Phocea_massiliensis	0.673	0.821093	-0.105198	-0.475871	0.49039	0.687373	-0.540694	0.433151	0.647283	-0.82	d__Bacteria;p__Firmicutes;c__Clostridia;o__Clostridiales;f__Ruminococcaceae;g__Phocea;s__Phocea_massiliensis
403	Clostridium_sp._AT4	0.673	0.821093	0.438566	0.182604	0.865292	0.940699	0.174013	0.871311	0.937035	-0.08	d__Bacteria;p__Firmicutes;c__Clostridia;o__Clostridiales;f__Clostridiaceae;g__Clostridium;s__Clostridium_sp._AT4
404	Bacteroides_coprophilus	0.673	0.821093	1.48421	-0.227297	0.777866	0.885664	-0.152459	0.848454	0.930503	-0.8	d__Bacteria;p__Bacteroidetes;c__Bacteroidia;o__Bacteroidales;f__Bacteroidaceae;g__Bacteroides;s__Bacteroides_coprophilus
405	Enterococcus_faecalis	0.673	0.821093	-3.09899	0.149792	0.813305	0.899865	0.420576	0.341221	0.579147	1	d__Bacteria;p__Firmicutes;c__Bacilli;o__Lactobacillales;f__Enterococcaceae;g__Enterococcus;s__Enterococcus_faecalis
406	Bacteroides_sp._AM16-24	0.673	0.821093	-0.410261	-0.510359	0.408181	0.626714	-0.324664	0.589241	0.759771	-1	d__Bacteria;p__Bacteroidetes;c__Bacteroidia;o__Bacteroidales;f__Bacteroidaceae;g__Bacteroides;s__Bacteroides_sp._AM16-24
407	Bacteroides_sp._AF34-31BH	0.673	0.821093	-0.953806	-0.916383	0.1267	0.408877	-0.835615	0.167787	0.457517	-0.53	d__Bacteria;p__Bacteroidetes;c__Bacteroidia;o__Bacteroidales;f__Bacteroidaceae;g__Bacteroides;s__Bacteroides_sp._AF34-31BH
408	Eggerthella_lenta	0.673	0.821093	-0.17423	0.130207	0.873002	0.944475	-0.217484	0.713946	0.858455	1	d__Bacteria;p__Actinobacteria;c__Coriobacteriia;o__Eggerthellales;f__Eggerthellaceae;g__Eggerthella;s__Eggerthella_lenta
409	Sutterella_sp._AM11-39	0.673	0.821093	1.68559	-0.612187	0.644749	0.798336	-0.947912	0.502283	0.710027	-0.02	d__Bacteria;p__Proteobacteria;c__Betaproteobacteria;o__Burkholderiales;f__Sutterellaceae;g__Sutterella;s__Sutterella_sp._AM11-39
410	Firmicutes_bacterium_AF16-15	0.701	0.834842	0.0273998	-0.404678	0.580516	0.75046	-0.103265	0.886441	0.943143	-1.91	d__Bacteria;p__Firmicutes;c__Firmicutes_unclassified;o__Firmicutes_unclassified;f__Firmicutes_unclassified;g__Firmicutes_unclassified;s__Firmicutes_bacterium_AF16-15
411	Streptococcus_mitis	0.701	0.834842	0.482588	-0.111052	0.883508	0.948108	0.34092	0.816995	0.914646	-1.36	d__Bacteria;p__Firmicutes;c__Bacilli;o__Lactobacillales;f__Streptococcaceae;g__Streptococcus;s__Streptococcus_mitis
412	Prevotella_marshii	0.701	0.834842	1.21362	0.159865	0.845689	0.92341	0.159894	0.845661	0.929482	0	d__Bacteria;p__Bacteroidetes;c__Bacteroidia;o__Bacteroidales;f__Prevotellaceae;g__Prevotella;s__Prevotella_marshii
413	Bacteroidales_bacterium_43_8	0.701	0.834842	0.540332	-0.205314	0.745722	0.875394	-0.197455	0.754987	0.885934	0	d__Bacteria;p__Bacteroidetes;c__Bacteroidia;o__Bacteroidales;f__Bacteroidales_unclassified;g__Bacteroidales_unclassified;s__Bacteroidales_bacterium_43_8
414	Parabacteroides_sp._D26	0.701	0.834842	1.2559	-0.0010453	0.998981	0.998981	-0.00106511	0.998962	0.998962	-1	d__Bacteria;p__Bacteroidetes;c__Bacteroidia;o__Bacteroidales;f__Tannerellaceae;g__Parabacteroides;s__Parabacteroides_sp._D26
415	Bacteroides_sp._4_1_36	0.701	0.834842	0.256898	-0.380118	0.556416	0.736799	-0.417692	0.51354	0.714931	-1.42	d__Bacteria;p__Bacteroidetes;c__Bacteroidia;o__Bacteroidales;f__Bacteroidaceae;g__Bacteroides;s__Bacteroides_sp._4_1_36
416	Bacteroides_sp._D1	0.701	0.834842	0.293418	-0.605703	0.303698	0.559591	-0.605703	0.303698	0.547709	1	d__Bacteria;p__Bacteroidetes;c__Bacteroidia;o__Bacteroidales;f__Bacteroidaceae;g__Bacteroides;s__Bacteroides_sp._D1
417	Prevotella_sp._oral_taxon_472	0.701	0.834842	-0.56665	0.457382	0.744213	0.875394	0.362905	0.778247	0.892928	-1	d__Bacteria;p__Bacteroidetes;c__Bacteroidia;o__Bacteroidales;f__Prevotellaceae;g__Prevotella;s__Prevotella_sp._oral_taxon_472
418	Bacteroides_sp._AF32-15BH	0.701	0.834842	0.0364578	0.281762	0.726352	0.865035	0.0610375	0.936903	0.967939	-0.65	d__Bacteria;p__Bacteroidetes;c__Bacteroidia;o__Bacteroidales;f__Bacteroidaceae;g__Bacteroides;s__Bacteroides_sp._AF32-15BH
419	Eubacterium_sp._CAG:76	0.701	0.834842	0.346511	-0.314827	0.628179	0.787591	-0.239985	0.707057	0.85429	-1.32	d__Bacteria;p__Firmicutes;c__Clostridia;o__Clostridiales;f__Eubacteriaceae;g__Eubacterium;s__Eubacterium_sp._CAG:76
420	Anaerostipes_hadrus	0.73	0.845174	-0.0749513	-0.025022	0.969339	0.986159	0.295221	0.620693	0.782136	-0.12	d__Bacteria;p__Firmicutes;c__Clostridia;o__Clostridiales;f__Lachnospiraceae;g__Anaerostipes;s__Anaerostipes_hadrus
421	Bacteroides_coprocola	0.73	0.845174	1.86332	-0.905988	0.28898	0.554993	-0.905988	0.28898	0.546419	-1	d__Bacteria;p__Bacteroidetes;c__Bacteroidia;o__Bacteroidales;f__Bacteroidaceae;g__Bacteroides;s__Bacteroides_coprocola
422	Bacteroides_ndongoniae	0.73	0.845174	0.169636	-0.138406	0.838689	0.918052	-0.228702	0.731615	0.871303	-1	d__Bacteria;p__Bacteroidetes;c__Bacteroidia;o__Bacteroidales;f__Bacteroidaceae;g__Bacteroides;s__Bacteroides_ndongoniae
423	Firmicutes_bacterium_AM55-24TS	0.73	0.845174	0.302603	0.421202	0.563463	0.741851	0.421202	0.563464	0.742663	0.8	d__Bacteria;p__Firmicutes;c__Firmicutes_unclassified;o__Firmicutes_unclassified;f__Firmicutes_unclassified;g__Firmicutes_unclassified;s__Firmicutes_bacterium_AM55-24TS
424	Eisenbergiella_massiliensis	0.73	0.845174	0.807956	0.0391019	0.955502	0.984608	-0.049075	0.941002	0.970165	-1.49	d__Bacteria;p__Firmicutes;c__Clostridia;o__Clostridiales;f__Lachnospiraceae;g__Eisenbergiella;s__Eisenbergiella_massiliensis
425	Prevotella_buccae	0.73	0.845174	4.87514	-0.352035	0.780946	0.885664	-0.483855	0.713513	0.858455	-0.46	d__Bacteria;p__Bacteroidetes;c__Bacteroidia;o__Bacteroidales;f__Prevotellaceae;g__Prevotella;s__Prevotella_buccae
426	Prevotella_lascolaii	0.73	0.845174	-0.573117	1.34362	0.185216	0.466702	1.3202	0.185944	0.471012	-1.21	d__Bacteria;p__Bacteroidetes;c__Bacteroidia;o__Bacteroidales;f__Prevotellaceae;g__Prevotella;s__Prevotella_lascolaii
427	Bacteroides_sp._3_1_23	0.73	0.845174	0.861007	0.0180074	0.973073	0.986159	0.0180074	0.973073	0.982922	0	d__Bacteria;p__Bacteroidetes;c__Bacteroidia;o__Bacteroidales;f__Bacteroidaceae;g__Bacteroides;s__Bacteroides_sp._3_1_23
428	Prevotella_disiens	0.73	0.845174	-1.35474	0.730147	0.267533	0.553172	0.724425	0.270745	0.536118	0	d__Bacteria;p__Bacteroidetes;c__Bacteroidia;o__Bacteroidales;f__Prevotellaceae;g__Prevotella;s__Prevotella_disiens
429	Bacteroides_sp._CF01-10NS	0.73	0.845174	1.37727	0.002497	0.997709	0.998981	0.00248892	0.997716	0.998962	0.5	d__Bacteria;p__Bacteroidetes;c__Bacteroidia;o__Bacteroidales;f__Bacteroidaceae;g__Bacteroides;s__Bacteroides_sp._CF01-10NS
430	Clostridiales_bacterium_VE202-26	0.73	0.845174	-0.281896	-0.732547	0.53143	0.719566	-0.829028	0.466151	0.679036	-1.24	d__Bacteria;p__Firmicutes;c__Clostridia;o__Clostridiales;f__Clostridiales_unclassified;g__Clostridiales_unclassified;s__Clostridiales_bacterium_VE202-26
431	Sutterella_parvirubra	0.73	0.845174	-3.83653	1.12642	0.21051	0.495493	0.929117	0.200882	0.496239	-0.32	d__Bacteria;p__Proteobacteria;c__Betaproteobacteria;o__Burkholderiales;f__Sutterellaceae;g__Sutterella;s__Sutterella_parvirubra
432	Bacteroides_stercoris	0.759	0.870669	-1.28615	-0.0306663	0.96912	0.986159	0.201133	0.791892	0.893949	1	d__Bacteria;p__Bacteroidetes;c__Bacteroidia;o__Bacteroidales;f__Bacteroidaceae;g__Bacteroides;s__Bacteroides_stercoris
433	Bacteroides_plebeius_CAG:211	0.759	0.870669	-1.89336	0.690001	0.626025	0.787591	0.662414	0.63444	0.787569	-1.31	d__Bacteria;p__Bacteroidetes;c__Bacteroidia;o__Bacteroidales;f__Bacteroidaceae;g__Bacteroides;s__Bacteroides_plebeius_CAG:211
434	Acinetobacter_baumannii	0.759	0.870669	1.86624	-1.21401	0.163247	0.442719	-0.994978	0.23471	0.520194	-0.3	d__Bacteria;p__Proteobacteria;c__Gammaproteobacteria;o__Pseudomonadales;f__Moraxellaceae;g__Acinetobacter;s__Acinetobacter_baumannii
435	Bacteroides_stercoris_CAG:120	0.759	0.870669	-1.57918	0.174274	0.779504	0.885664	0.112007	0.79333	0.893949	-0.77	d__Bacteria;p__Bacteroidetes;c__Bacteroidia;o__Bacteroidales;f__Bacteroidaceae;g__Bacteroides;s__Bacteroides_stercoris_CAG:120
436	Blautia_sp._KGMB01111	0.788	0.885613	1.39184	-0.685998	0.461324	0.66532	-0.499271	0.583491	0.754306	-1.42	d__Bacteria;p__Firmicutes;c__Clostridia;o__Clostridiales;f__Lachnospiraceae;g__Blautia;s__Blautia_sp._KGMB01111
437	Tyzzerella_nexilis	0.788	0.885613	-0.123006	0.139395	0.764949	0.883394	0.165364	0.719006	0.862461	0	d__Bacteria;p__Firmicutes;c__Clostridia;o__Clostridiales;f__Lachnospiraceae;g__Tyzzerella;s__Tyzzerella_nexilis
438	Bacteroides_sp._2_2_4	0.788	0.885613	0.943832	-0.187971	0.73897	0.875394	-0.187971	0.73897	0.875881	0	d__Bacteria;p__Bacteroidetes;c__Bacteroidia;o__Bacteroidales;f__Bacteroidaceae;g__Bacteroides;s__Bacteroides_sp._2_2_4
439	Bacteroides_sp._1_1_14	0.788	0.885613	0.136913	-0.0445822	0.935711	0.97682	-0.0445823	0.935711	0.967939	-1	d__Bacteria;p__Bacteroidetes;c__Bacteroidia;o__Bacteroidales;f__Bacteroidaceae;g__Bacteroides;s__Bacteroides_sp._1_1_14
440	Bacteroides_sp._3_1_13	0.788	0.885613	0.860748	-1.3873	0.139297	0.408877	-1.41453	0.128949	0.432812	1.36	d__Bacteria;p__Bacteroidetes;c__Bacteroidia;o__Bacteroidales;f__Bacteroidaceae;g__Bacteroides;s__Bacteroides_sp._3_1_13
441	Megasphaera_elsdenii	0.788	0.885613	-2.19565	0.597278	0.507311	0.701241	0.575154	0.0896462	0.41807	-0.46	d__Bacteria;p__Firmicutes;c__Negativicutes;o__Veillonellales;f__Veillonellaceae;g__Megasphaera;s__Megasphaera_elsdenii
442	Bacteroides_sp._OF04-15BH	0.788	0.885613	1.39804	-0.284965	0.698286	0.837607	-0.239495	0.743247	0.878863	-0.61	d__Bacteria;p__Bacteroidetes;c__Bacteroidia;o__Bacteroidales;f__Bacteroidaceae;g__Bacteroides;s__Bacteroides_sp._OF04-15BH
443	Bacteroides_sp._KFT8	0.788	0.885613	0.407088	-0.0199191	0.972298	0.986159	-0.0300716	0.958141	0.973752	0	d__Bacteria;p__Bacteroidetes;c__Bacteroidia;o__Bacteroidales;f__Bacteroidaceae;g__Bacteroides;s__Bacteroides_sp._KFT8
444	Parasutterella_excrementihominis	0.788	0.885613	-0.714577	-0.517102	0.65909	0.814074	-0.492663	0.671868	0.821721	-1.42	d__Bacteria;p__Proteobacteria;c__Betaproteobacteria;o__Burkholderiales;f__Sutterellaceae;g__Parasutterella;s__Parasutterella_excrementihominis
445	Parabacteroides_distasonis	0.818	0.901064	0.569514	-0.353606	0.359988	0.600783	-0.353606	0.359989	0.594816	0	d__Bacteria;p__Bacteroidetes;c__Bacteroidia;o__Bacteroidales;f__Tannerellaceae;g__Parabacteroides;s__Parabacteroides_distasonis
446	Bacteroides_ovatus	0.818	0.901064	0.817992	-0.123605	0.810261	0.899865	-0.224747	0.655072	0.803147	-1.46	d__Bacteria;p__Bacteroidetes;c__Bacteroidia;o__Bacteroidales;f__Bacteroidaceae;g__Bacteroides;s__Bacteroides_ovatus
447	Bacteroides_fluxus	0.818	0.901064	-2.70966	-0.091713	0.878229	0.944475	-0.288498	0.559379	0.742663	-0.19	d__Bacteria;p__Bacteroidetes;c__Bacteroidia;o__Bacteroidales;f__Bacteroidaceae;g__Bacteroides;s__Bacteroides_fluxus
448	Streptococcus_oralis	0.818	0.901064	1.10516	0.1106	0.896314	0.959023	0.0417688	0.957635	0.973752	0.79	d__Bacteria;p__Firmicutes;c__Bacilli;o__Lactobacillales;f__Streptococcaceae;g__Streptococcus;s__Streptococcus_oralis
449	Clostridium_sp._AM34-11AC	0.818	0.901064	0.406441	-0.387335	0.602784	0.765367	-0.377639	0.611573	0.776526	-1	d__Bacteria;p__Firmicutes;c__Clostridia;o__Clostridiales;f__Clostridiaceae;g__Clostridium;s__Clostridium_sp._AM34-11AC
450	Bacteroides_sp._AM16-15	0.818	0.901064	-0.16291	-0.291971	0.766553	0.883394	-0.22555	0.817499	0.914646	-1	d__Bacteria;p__Bacteroidetes;c__Bacteroidia;o__Bacteroidales;f__Bacteroidaceae;g__Bacteroides;s__Bacteroides_sp._AM16-15
451	Eubacterium_sp._CAG:86	0.818	0.901064	3.58088	-1.33395	0.173953	0.46152	-1.32643	0.17527	0.461863	0	d__Bacteria;p__Firmicutes;c__Clostridia;o__Clostridiales;f__Eubacteriaceae;g__Eubacterium;s__Eubacterium_sp._CAG:86
452	Streptococcus_agalactiae	0.818	0.901064	-0.0761882	-0.180389	0.399906	0.6253	-0.117223	0.515782	0.714931	1.68	d__Bacteria;p__Firmicutes;c__Bacilli;o__Lactobacillales;f__Streptococcaceae;g__Streptococcus;s__Streptococcus_agalactiae
453	Mesosutterella_multiformis	0.818	0.901064	2.17241	-0.360231	0.754552	0.879012	-0.66973	0.557551	0.742663	-1.49	d__Bacteria;p__Proteobacteria;c__Betaproteobacteria;o__Burkholderiales;f__Sutterellaceae;g__Mesosutterella;s__Mesosutterella_multiformis
454	Bifidobacterium_adolescentis	0.848	0.932053	-2.19514	0.318077	0.756574	0.879012	0.314089	0.758064	0.885934	-0.96	d__Bacteria;p__Actinobacteria;c__Actinobacteria;o__Bifidobacteriales;f__Bifidobacteriaceae;g__Bifidobacterium;s__Bifidobacterium_adolescentis
455	Faecalibacterium_sp._Marseille-P9312	0.878	0.944228	-0.0322867	0.250082	0.805778	0.899865	0.937055	0.272113	0.536697	0.75	d__Bacteria;p__Firmicutes;c__Clostridia;o__Clostridiales;f__Ruminococcaceae;g__Faecalibacterium;s__Faecalibacterium_sp._Marseille-P9312
456	Barnesiella_intestinihominis	0.878	0.944228	0.962911	0.487498	0.663171	0.817092	0.505349	0.65118	0.800342	0	d__Bacteria;p__Bacteroidetes;c__Bacteroidia;o__Bacteroidales;f__Barnesiellaceae;g__Barnesiella;s__Barnesiella_intestinihominis
457	Streptococcus_pneumoniae	0.878	0.944228	0.0588985	0.0807207	0.800569	0.899865	0.0909422	0.775342	0.892928	-1	d__Bacteria;p__Firmicutes;c__Bacilli;o__Lactobacillales;f__Streptococcaceae;g__Streptococcus;s__Streptococcus_pneumoniae
458	Bacteroides_finegoldii	0.878	0.944228	-0.0656849	0.00728886	0.988963	0.996029	0.112642	0.83082	0.921287	0	d__Bacteria;p__Bacteroidetes;c__Bacteroidia;o__Bacteroidales;f__Bacteroidaceae;g__Bacteroides;s__Bacteroides_finegoldii
459	Phascolarctobacterium_sp.	0.878	0.944228	0.97477	-0.062298	0.916589	0.969208	-0.00881625	0.98817	0.992147	0	d__Bacteria;p__Firmicutes;c__Negativicutes;o__Acidaminococcales;f__Acidaminococcaceae;g__Phascolarctobacterium;s__Phascolarctobacterium_sp.
460	Bacteroides_nordii	0.878	0.944228	0.732373	-0.223288	0.624076	0.787591	-0.223288	0.624075	0.784417	0	d__Bacteria;p__Bacteroidetes;c__Bacteroidia;o__Bacteroidales;f__Bacteroidaceae;g__Bacteroides;s__Bacteroides_nordii
461	Parabacteroides_sp._CAG:409	0.878	0.944228	0.376521	-0.229284	0.810615	0.899865	-0.370907	0.698002	0.847453	1	d__Bacteria;p__Bacteroidetes;c__Bacteroidia;o__Bacteroidales;f__Tannerellaceae;g__Parabacteroides;s__Parabacteroides_sp._CAG:409
462	Parabacteroides_sp._AM08-6	0.878	0.944228	-0.279786	-0.54367	0.43356	0.646743	-0.885686	0.134338	0.432812	0	d__Bacteria;p__Bacteroidetes;c__Bacteroidia;o__Bacteroidales;f__Tannerellaceae;g__Parabacteroides;s__Parabacteroides_sp._AM08-6
463	Megasphaera_sp._AM44-1BH	0.878	0.944228	1.0548	-0.392522	0.697973	0.837607	0.730495	0.294205	0.546419	-1.1	d__Bacteria;p__Firmicutes;c__Negativicutes;o__Veillonellales;f__Veillonellaceae;g__Megasphaera;s__Megasphaera_sp._AM44-1BH
464	Prevotella_marseillensis	0.878	0.944228	1.68377	0.699043	0.570185	0.744823	0.338992	0.758104	0.885934	1.4	d__Bacteria;p__Bacteroidetes;c__Bacteroidia;o__Bacteroidales;f__Prevotellaceae;g__Prevotella;s__Prevotella_marseillensis
465	Bacteroides_sp._CAG:443	0.908	0.959941	-0.577779	0.1045	0.928487	0.976376	0.183914	0.873946	0.937494	0	d__Bacteria;p__Bacteroidetes;c__Bacteroidia;o__Bacteroidales;f__Bacteroidaceae;g__Bacteroides;s__Bacteroides_sp._CAG:443
466	Clostridium_sp._CAG:43	0.908	0.959941	-0.305363	0.249713	0.745067	0.875394	0.611457	0.372213	0.601081	0.16	d__Bacteria;p__Firmicutes;c__Clostridia;o__Clostridiales;f__Clostridiaceae;g__Clostridium;s__Clostridium_sp._CAG:43
467	Parabacteroides_merdae	0.908	0.959941	0.665891	-0.117999	0.861146	0.938235	-0.117999	0.861146	0.936191	1.29	d__Bacteria;p__Bacteroidetes;c__Bacteroidia;o__Bacteroidales;f__Tannerellaceae;g__Parabacteroides;s__Parabacteroides_merdae
468	Ruminococcus_sp._OM02-16LB	0.908	0.959941	-1.10508	-0.211238	0.82738	0.911397	0.612873	0.495973	0.705101	0	d__Bacteria;p__Firmicutes;c__Clostridia;o__Clostridiales;f__Ruminococcaceae;g__Ruminococcus;s__Ruminococcus_sp._OM02-16LB
469	Bacteroides_oleiciplenus	0.908	0.959941	-0.0576707	-0.232138	0.67549	0.82557	-0.250608	0.642775	0.791963	-1.68	d__Bacteria;p__Bacteroidetes;c__Bacteroidia;o__Bacteroidales;f__Bacteroidaceae;g__Bacteroides;s__Bacteroides_oleiciplenus
470	Bacteroides_sp._1_1_30	0.908	0.959941	0.430289	-0.37142	0.514289	0.705354	-0.371421	0.514288	0.714931	-1	d__Bacteria;p__Bacteroidetes;c__Bacteroidia;o__Bacteroidales;f__Bacteroidaceae;g__Bacteroides;s__Bacteroides_sp._1_1_30
471	Prevotella_melaninogenica	0.908	0.959941	0.666086	-0.0240669	0.956362	0.984608	-0.0381995	0.930594	0.967939	0	d__Bacteria;p__Bacteroidetes;c__Bacteroidia;o__Bacteroidales;f__Prevotellaceae;g__Prevotella;s__Prevotella_melaninogenica
472	Megasphaera_micronuciformis	0.908	0.959941	3.43264	-0.593074	0.558314	0.737034	-0.730507	0.370397	0.600847	1	d__Bacteria;p__Firmicutes;c__Negativicutes;o__Veillonellales;f__Veillonellaceae;g__Megasphaera;s__Megasphaera_micronuciformis
473	Bifidobacterium_pseudocatenulatum	0.939	0.972118	-2.68266	0.704021	0.400434	0.6253	0.572802	0.0611945	0.367816	-1	d__Bacteria;p__Actinobacteria;c__Actinobacteria;o__Bifidobacteriales;f__Bifidobacteriaceae;g__Bifidobacterium;s__Bifidobacterium_pseudocatenulatum
474	Prevotellamassilia_timonensis	0.939	0.972118	0.586054	1.28825	0.395927	0.623241	1.68209	0.2472	0.521021	-1	d__Bacteria;p__Bacteroidetes;c__Bacteroidia;o__Bacteroidales;f__Prevotellaceae;g__Prevotellamassilia;s__Prevotellamassilia_timonensis
475	Clostridium_sp._OF09-36	0.939	0.972118	1.076	-0.0966377	0.903703	0.961474	0.0706128	0.927534	0.967939	1	d__Bacteria;p__Firmicutes;c__Clostridia;o__Clostridiales;f__Clostridiaceae;g__Clostridium;s__Clostridium_sp._OF09-36
476	Phascolarctobacterium_succinatutens	0.939	0.972118	-0.614374	-0.809153	0.373524	0.613968	-0.53322	0.564066	0.742663	-0.28	d__Bacteria;p__Firmicutes;c__Negativicutes;o__Acidaminococcales;f__Acidaminococcaceae;g__Phascolarctobacterium;s__Phascolarctobacterium_succinatutens
477	Phascolarctobacterium_sp._CAG:266	0.939	0.972118	1.25316	-0.5092	0.59963	0.764551	-0.5092	0.59963	0.767219	0	d__Bacteria;p__Firmicutes;c__Negativicutes;o__Acidaminococcales;f__Acidaminococcaceae;g__Phascolarctobacterium;s__Phascolarctobacterium_sp._CAG:266
478	Bacteroides_uniformis_CAG:3	0.939	0.972118	0.0418486	-0.160076	0.775794	0.885664	-0.0215189	0.96932	0.981117	1.41	d__Bacteria;p__Bacteroidetes;c__Bacteroidia;o__Bacteroidales;f__Bacteroidaceae;g__Bacteroides;s__Bacteroides_uniformis_CAG:3
479	Paraprevotella_xylaniphila	0.939	0.972118	-0.239134	-0.0372597	0.933329	0.976376	-0.0459278	0.91758	0.963942	-1.39	d__Bacteria;p__Bacteroidetes;c__Bacteroidia;o__Bacteroidales;f__Prevotellaceae;g__Paraprevotella;s__Paraprevotella_xylaniphila
480	Parabacteroides_sp._AF18-52	0.939	0.972118	-0.0722145	-0.987129	0.18614	0.466702	-0.9212	0.207747	0.509621	0	d__Bacteria;p__Bacteroidetes;c__Bacteroidia;o__Bacteroidales;f__Tannerellaceae;g__Parabacteroides;s__Parabacteroides_sp._AF18-52
481	Bacteroides_gallinarum	0.939	0.972118	-0.345215	-0.181667	0.752981	0.879012	-0.181336	0.751771	0.884749	1.36	d__Bacteria;p__Bacteroidetes;c__Bacteroidia;o__Bacteroidales;f__Bacteroidaceae;g__Bacteroides;s__Bacteroides_gallinarum
482	Clostridium_sp._CAG:343	0.939	0.972118	0.805746	-0.132319	0.805535	0.899865	-0.132322	0.80553	0.905314	-1	d__Bacteria;p__Firmicutes;c__Clostridia;o__Clostridiales;f__Clostridiaceae;g__Clostridium;s__Clostridium_sp._CAG:343
483	Clostridium_sp._AF50-3	0.969	0.99492	0.0633821	0.159885	0.829876	0.912133	0.275784	0.703099	0.851569	-1.41	d__Bacteria;p__Firmicutes;c__Clostridia;o__Clostridiales;f__Clostridiaceae;g__Clostridium;s__Clostridium_sp._AF50-3
484	Bacteroidales_bacterium_43_36	0.969	0.99492	1.29448	-0.611387	0.452955	0.659312	-1.52436	0.0886235	0.417199	0	d__Bacteria;p__Bacteroidetes;c__Bacteroidia;o__Bacteroidales;f__Bacteroidales_unclassified;g__Bacteroidales_unclassified;s__Bacteroidales_bacterium_43_36
485	Desulfotomaculum_sp._OF05-3	0.969	0.99492	0.298319	-0.0353016	0.957301	0.984608	-0.035302	0.9573	0.973752	0	d__Bacteria;p__Firmicutes;c__Clostridia;o__Clostridiales;f__Peptococcaceae;g__Desulfotomaculum;s__Desulfotomaculum_sp._OF05-3
486	Bacteroides_salyersiae	0.969	0.99492	-0.555565	-0.247202	0.683204	0.829486	-0.27495	0.630361	0.786849	0.19	d__Bacteria;p__Bacteroidetes;c__Bacteroidia;o__Bacteroidales;f__Bacteroidaceae;g__Bacteroides;s__Bacteroides_salyersiae
487	Clostridium_sp._AM25-23AC	1	1	0.0929666	0.0302973	0.964437	0.986159	0.0562697	0.933794	0.967939	-1	d__Bacteria;p__Firmicutes;c__Clostridia;o__Clostridiales;f__Clostridiaceae;g__Clostridium;s__Clostridium_sp._AM25-23AC
488	Bacteroides_xylanisolvens	1	1	0.610313	-0.617989	0.268603	0.553172	-0.617986	0.268605	0.536118	1	d__Bacteria;p__Bacteroidetes;c__Bacteroidia;o__Bacteroidales;f__Bacteroidaceae;g__Bacteroides;s__Bacteroides_xylanisolvens
489	butyrate-producing_bacterium_SS3/4	1	1	0.283632	0.0270831	0.965999	0.986159	0.103348	0.868879	0.937035	0	d__Bacteria;p__Firmicutes;c__Clostridia;o__Clostridiales;f__Clostridiales_unclassified;g__Clostridiales_unclassified;s__butyrate-producing_bacterium_SS3/4
490	Bacteroides_ilei	1	1	-1.25155	-0.0540468	0.958957	0.984608	0.0568016	0.955202	0.973752	0	d__Bacteria;p__Bacteroidetes;c__Bacteroidia;o__Bacteroidales;f__Bacteroidaceae;g__Bacteroides;s__Bacteroides_ilei
491	Lachnospiraceae_bacterium_28-4	1	1	-0.200998	0.440533	0.195265	0.469879	0.354883	0.239769	0.520194	0	d__Bacteria;p__Firmicutes;c__Clostridia;o__Clostridiales;f__Lachnospiraceae;g__Lachnospiraceae_unclassified;s__Lachnospiraceae_bacterium_28-4
492	Parabacteroides_sp._CH2-D42-20	1	1	1.00836	0.00518449	0.994315	0.998316	-0.107802	0.878935	0.937494	-1	d__Bacteria;p__Bacteroidetes;c__Bacteroidia;o__Bacteroidales;f__Tannerellaceae;g__Parabacteroides;s__Parabacteroides_sp._CH2-D42-20
493	Candidatus_Amulumruptor_caecigallinarius	1	1	-0.00183014	0.304827	0.67491	0.82557	0.31899	0.63858	0.788742	0	d__Bacteria;p__Bacteroidetes;c__Bacteroidia;o__Bacteroidales;f__Muribaculaceae;g__Candidatus_Amulumruptor;s__Candidatus_Amulumruptor_caecigallinarius
494	Parabacteroides_sp._AF19-14	1	1	3.16273	-0.738076	0.422036	0.635922	-0.738074	0.422036	0.642199	0	d__Bacteria;p__Bacteroidetes;c__Bacteroidia;o__Bacteroidales;f__Tannerellaceae;g__Parabacteroides;s__Parabacteroides_sp._AF19-14
495	Bacteroides_massiliensis	1	1	0.302644	-0.368118	0.634474	0.789533	-0.368119	0.634474	0.787569	1.72	d__Bacteria;p__Bacteroidetes;c__Bacteroidia;o__Bacteroidales;f__Bacteroidaceae;g__Bacteroides;s__Bacteroides_massiliensis
496	Clostridium_celatum	1	1	-0.151307	0.0593761	0.871222	0.944475	0.0593764	0.871221	0.937035	-1.42	d__Bacteria;p__Firmicutes;c__Clostridia;o__Clostridiales;f__Clostridiaceae;g__Clostridium;s__Clostridium_celatum
497	Prevotella_sp._AM34-19LB	1	1	-1.47635	1.60669	0.281409	0.554993	1.62859	0.249867	0.521021	0	d__Bacteria;p__Bacteroidetes;c__Bacteroidia;o__Bacteroidales;f__Prevotellaceae;g__Prevotella;s__Prevotella_sp._AM34-19LB
498	Chlamydia_trachomatis	1	1	-0.542407	1.34817	0.141767	0.41129	1.01702	0.226091	0.520194	-0.09	d__Bacteria;p__Chlamydiae;c__Chlamydiia;o__Chlamydiales;f__Chlamydiaceae;g__Chlamydia;s__Chlamydia_trachomatis
499	Burkholderiales_bacterium	1	1	-1.13878	-0.788409	0.579895	0.75046	-0.788375	0.57991	0.754306	-0.67	d__Bacteria;p__Proteobacteria;c__Betaproteobacteria;o__Burkholderiales;f__Burkholderiales_unclassified;g__Burkholderiales_unclassified;s__Burkholderiales_bacterium

## Sheet: Table S4
Supplementary Table S4. The results of compositional data analysis (ALDEx2 method) based on the non-rarefied dataset
		Welch's t test		Wilcoxon Rank Sum test		Effect size
ID	Species	P	FDR	P	FDR	Value	95%CI_low	95%CI_high	Taxonomy
1	Clostridium_sp._M62/1	0.00903094	1	0.00431271	0.971501	-0.615775	-10.6951	1.40287	d__Bacteria;p__Firmicutes;c__Clostridia;o__Clostridiales;f__Clostridiaceae;g__Clostridium;s__Clostridium_sp._M62/1
2	Ruminococcus_sp._AF18-29	2.35666e-06	0.0326162	7.70984e-05	0.730639	-1.05668	-15.6729	0.394348	d__Bacteria;p__Firmicutes;c__Clostridia;o__Clostridiales;f__Ruminococcaceae;g__Ruminococcus;s__Ruminococcus_sp._AF18-29
3	Gemmiger_sp._An50	0.00846433	1	0.00879018	0.996825	-0.579159	-14.791	1.72415	d__Bacteria;p__Firmicutes;c__Clostridia;o__Clostridiales;f__Ruminococcaceae;g__Gemmiger;s__Gemmiger_sp._An50
4	Ruminococcus_sp._AF37-20	0.000105486	0.278284	0.00160887	0.927865	-1.01781	-12.3978	1.09856	d__Bacteria;p__Firmicutes;c__Clostridia;o__Clostridiales;f__Ruminococcaceae;g__Ruminococcus;s__Ruminococcus_sp._AF37-20
5	Angelakisella_massiliensis	0.0122027	1	0.00294805	0.951395	-0.693874	-9.75139	2.02883	d__Bacteria;p__Firmicutes;c__Clostridia;o__Clostridiales;f__Ruminococcaceae;g__Angelakisella;s__Angelakisella_massiliensis
6	Eisenbergiella_tayi	0.0269464	1	0.0203087	1	-0.604764	-7.47606	2.31676	d__Bacteria;p__Firmicutes;c__Clostridia;o__Clostridiales;f__Lachnospiraceae;g__Eisenbergiella;s__Eisenbergiella_tayi
7	Ruminococcus_callidus	8.47253e-05	0.272956	0.00356587	0.961506	-0.888032	-11.5157	0.642048	d__Bacteria;p__Firmicutes;c__Clostridia;o__Clostridiales;f__Ruminococcaceae;g__Ruminococcus;s__Ruminococcus_callidus
8	Ruminococcus_bicirculans	0.000409319	0.484823	0.00525356	0.982162	-0.666063	-9.79969	1.2705	d__Bacteria;p__Firmicutes;c__Clostridia;o__Clostridiales;f__Ruminococcaceae;g__Ruminococcus;s__Ruminococcus_bicirculans
9	Ruminococcus_sp._AF25-19	0.00118113	0.775536	0.00807808	0.994741	-0.581226	-11.7707	1.33462	d__Bacteria;p__Firmicutes;c__Clostridia;o__Clostridiales;f__Ruminococcaceae;g__Ruminococcus;s__Ruminococcus_sp._AF25-19
10	Firmicutes_bacterium	0.00679746	1	0.0160755	0.999571	-0.607096	-10.849	1.5853	d__Bacteria;p__Firmicutes;c__Firmicutes_unclassified;o__Firmicutes_unclassified;f__Firmicutes_unclassified;g__Firmicutes_unclassified;s__Firmicutes_bacterium
11	Anaeromassilibacillus_sp._An172	0.0184083	1	0.0179331	0.999892	-0.600573	-8.00361	1.92327	d__Bacteria;p__Firmicutes;c__Clostridia;o__Clostridiales;f__Ruminococcaceae;g__Anaeromassilibacillus;s__Anaeromassilibacillus_sp._An172
12	Ruminococcaceae_bacterium_D16	0.0274051	1	0.0204314	1	-0.612474	-6.78231	1.81114	d__Bacteria;p__Firmicutes;c__Clostridia;o__Clostridiales;f__Ruminococcaceae;g__Ruminococcaceae_unclassified;s__Ruminococcaceae_bacterium_D16
13	Gemmiger_sp._An194	0.0263946	1	0.00889682	0.997403	-0.492031	-13.7295	2.22536	d__Bacteria;p__Firmicutes;c__Clostridia;o__Clostridiales;f__Ruminococcaceae;g__Gemmiger;s__Gemmiger_sp._An194
14	Clostridium_sp._AM29-11AC	0.0278668	1	0.0743363	1	-0.408799	-7.04329	2.51606	d__Bacteria;p__Firmicutes;c__Clostridia;o__Clostridiales;f__Clostridiaceae;g__Clostridium;s__Clostridium_sp._AM29-11AC
15	Clostridiales_bacterium	0.03761	1	0.0146977	0.999571	-0.707856	-6.68237	1.58475	d__Bacteria;p__Firmicutes;c__Clostridia;o__Clostridiales;f__Clostridiales_unclassified;g__Clostridiales_unclassified;s__Clostridiales_bacterium
16	Firmicutes_bacterium_CAG:124	0.00141442	0.846615	0.00925733	0.99777	-0.72285	-7.32954	1.15053	d__Bacteria;p__Firmicutes;c__Firmicutes_unclassified;o__Firmicutes_unclassified;f__Firmicutes_unclassified;g__Firmicutes_unclassified;s__Firmicutes_bacterium_CAG:124
17	Pseudoflavonifractor_capillosus	0.0128134	1	0.00701388	0.996323	-0.713004	-7.45179	2.46323	d__Bacteria;p__Firmicutes;c__Clostridia;o__Clostridiales;f__Ruminococcaceae;g__Pseudoflavonifractor;s__Pseudoflavonifractor_capillosus
18	Firmicutes_bacterium_CAG:95	0.00102286	0.752023	0.0102042	0.997086	-0.582048	-12.8927	1.01781	d__Bacteria;p__Firmicutes;c__Firmicutes_unclassified;o__Firmicutes_unclassified;f__Firmicutes_unclassified;g__Firmicutes_unclassified;s__Firmicutes_bacterium_CAG:95
19	Pseudoflavonifractor_sp._AF19-9AC	0.0247413	1	0.0134158	0.998851	-0.577933	-8.0887	1.65571	d__Bacteria;p__Firmicutes;c__Clostridia;o__Clostridiales;f__Ruminococcaceae;g__Pseudoflavonifractor;s__Pseudoflavonifractor_sp._AF19-9AC
20	Roseburia_sp._CAG:197	0.0117797	1	0.0136983	0.998774	-0.654949	-8.13529	1.50269	d__Bacteria;p__Firmicutes;c__Clostridia;o__Clostridiales;f__Lachnospiraceae;g__Roseburia;s__Roseburia_sp._CAG:197
21	Faecalibacterium_sp._CAG:74	0.00935208	1	0.0615644	1	-0.480878	-7.21135	1.73509	d__Bacteria;p__Firmicutes;c__Clostridia;o__Clostridiales;f__Ruminococcaceae;g__Faecalibacterium;s__Faecalibacterium_sp._CAG:74
22	Subdoligranulum_sp._OF01-18	0.0559372	1	0.0487134	1	-0.517507	-7.59395	3.27974	d__Bacteria;p__Firmicutes;c__Clostridia;o__Clostridiales;f__Ruminococcaceae;g__Subdoligranulum;s__Subdoligranulum_sp._OF01-18
23	Flintibacter_sp._KGMB00164	0.0534792	1	0.0290002	1	-0.491953	-6.99845	2.60954	d__Bacteria;p__Firmicutes;c__Clostridia;o__Clostridiales;f__Clostridiales_unclassified;g__Flintibacter;s__Flintibacter_sp._KGMB00164
24	Intestinimonas_timonensis	0.0166693	1	0.00894473	0.997989	-0.600239	-11.3861	1.7791	d__Bacteria;p__Firmicutes;c__Clostridia;o__Clostridiales;f__Clostridiales_unclassified;g__Intestinimonas;s__Intestinimonas_timonensis
25	Intestinimonas_massiliensis	0.0453909	1	0.0230641	1	-0.589313	-7.93892	1.99803	d__Bacteria;p__Firmicutes;c__Clostridia;o__Clostridiales;f__Clostridiales_unclassified;g__Intestinimonas;s__Intestinimonas_massiliensis
26	Clostridiales_bacterium_CCNA10	0.0434521	1	0.0386253	1	-0.540472	-7.41368	2.46365	d__Bacteria;p__Firmicutes;c__Clostridia;o__Clostridiales;f__Clostridiales_unclassified;g__Clostridiales_unclassified;s__Clostridiales_bacterium_CCNA10
27	Eubacterium_siraeum_CAG:80	0.157095	1	0.0172832	0.999752	-0.439677	-11.0793	3.10496	d__Bacteria;p__Firmicutes;c__Clostridia;o__Clostridiales;f__Eubacteriaceae;g__Eubacterium;s__Eubacterium_siraeum_CAG:80
28	Clostridia_bacterium	0.00517387	1	0.00596329	0.991689	-0.736004	-7.62464	1.41584	d__Bacteria;p__Firmicutes;c__Clostridia;o__Clostridia_unclassified;f__Clostridia_unclassified;g__Clostridia_unclassified;s__Clostridia_bacterium
29	Clostridium_sp._ATCC_BAA-442	0.184082	1	0.112733	1	-0.364406	-4.93116	3.34722	d__Bacteria;p__Firmicutes;c__Clostridia;o__Clostridiales;f__Clostridiaceae;g__Clostridium;s__Clostridium_sp._ATCC_BAA-442
30	Fournierella_massiliensis	0.0734274	1	0.0391718	1	-0.33522	-8.8747	3.04435	d__Bacteria;p__Firmicutes;c__Clostridia;o__Clostridiales;f__Ruminococcaceae;g__Fournierella;s__Fournierella_massiliensis
31	Oscillibacter_sp._CAG:241	0.0136953	1	0.0193053	1	-0.656491	-6.58138	1.84595	d__Bacteria;p__Firmicutes;c__Clostridia;o__Clostridiales;f__Oscillospiraceae;g__Oscillibacter;s__Oscillibacter_sp._CAG:241
32	Lachnospiraceae_bacterium_7_1_58FAA	0.163956	1	0.135537	1	-0.333802	-6.64417	2.67798	d__Bacteria;p__Firmicutes;c__Clostridia;o__Clostridiales;f__Lachnospiraceae;g__Lachnospiraceae_unclassified;s__Lachnospiraceae_bacterium_7_1_58FAA
33	Clostridiales_bacterium_Choco116	0.0414693	1	0.0572345	1	-0.566479	-5.99184	1.6795	d__Bacteria;p__Firmicutes;c__Clostridia;o__Clostridiales;f__Clostridiales_unclassified;g__Clostridiales_unclassified;s__Clostridiales_bacterium_Choco116
34	Clostridium_phoceensis	0.0509206	1	0.0190034	1	-0.604404	-9.31524	2.59061	d__Bacteria;p__Firmicutes;c__Clostridia;o__Clostridiales;f__Clostridiaceae;g__Clostridium;s__Clostridium_phoceensis
35	Oscillibacter_sp.	0.0313065	1	0.0477197	1	-0.591561	-7.09833	2.18226	d__Bacteria;p__Firmicutes;c__Clostridia;o__Clostridiales;f__Oscillospiraceae;g__Oscillibacter;s__Oscillibacter_sp.
36	Ruminococcus_sp._AM43-6	0.00538733	1	0.0226652	0.999923	-0.580086	-10.3225	1.22771	d__Bacteria;p__Firmicutes;c__Clostridia;o__Clostridiales;f__Ruminococcaceae;g__Ruminococcus;s__Ruminococcus_sp._AM43-6
37	Clostridioides_difficile	0.276685	1	0.216751	1	-0.260532	-4.9382	2.59661	d__Bacteria;p__Firmicutes;c__Clostridia;o__Clostridiales;f__Peptostreptococcaceae;g__Clostridioides;s__Clostridioides_difficile
38	Eubacteriaceae_bacterium	0.0214523	1	0.00470805	0.974564	-0.564597	-11.8863	2.01776	d__Bacteria;p__Firmicutes;c__Clostridia;o__Clostridiales;f__Eubacteriaceae;g__Eubacteriaceae_unclassified;s__Eubacteriaceae_bacterium
39	Absiella_dolichum	0.172005	1	0.0410065	1	-0.325252	-11.1894	3.94967	d__Bacteria;p__Firmicutes;c__Erysipelotrichia;o__Erysipelotrichales;f__Erysipelotrichaceae;g__Absiella;s__Absiella_dolichum
40	Roseburia_sp._AM16-25	0.0133475	1	0.0849266	1	-0.357758	-7.37181	1.84192	d__Bacteria;p__Firmicutes;c__Clostridia;o__Clostridiales;f__Lachnospiraceae;g__Roseburia;s__Roseburia_sp._AM16-25
41	Roseburia_sp._AM59-24XD	0.0252104	1	0.0464283	1	-0.497749	-7.32997	2.50963	d__Bacteria;p__Firmicutes;c__Clostridia;o__Clostridiales;f__Lachnospiraceae;g__Roseburia;s__Roseburia_sp._AM59-24XD
42	Anaerotignum_lactatifermentans	0.0813387	1	0.152189	1	-0.374776	-9.25121	1.85626	d__Bacteria;p__Firmicutes;c__Clostridia;o__Clostridiales;f__Lachnospiraceae;g__Anaerotignum;s__Anaerotignum_lactatifermentans
43	Oscillibacter_sp._PC13	0.0711944	1	0.048607	1	-0.588004	-6.81296	3.35486	d__Bacteria;p__Firmicutes;c__Clostridia;o__Clostridiales;f__Oscillospiraceae;g__Oscillibacter;s__Oscillibacter_sp._PC13
44	Ruminococcus_sp._AF21-11	0.0112834	1	0.0257016	1	-0.575972	-8.03321	1.38832	d__Bacteria;p__Firmicutes;c__Clostridia;o__Clostridiales;f__Ruminococcaceae;g__Ruminococcus;s__Ruminococcus_sp._AF21-11
45	Butyricicoccus_pullicaecorum	0.0205035	1	0.0103283	0.997832	-0.667199	-7.05431	2.11471	d__Bacteria;p__Firmicutes;c__Clostridia;o__Clostridiales;f__Clostridiaceae;g__Butyricicoccus;s__Butyricicoccus_pullicaecorum
46	Alistipes_sp._3BBH6	0.072871	1	0.0584404	1	-0.539835	-8.50917	2.02785	d__Bacteria;p__Bacteroidetes;c__Bacteroidia;o__Bacteroidales;f__Rikenellaceae;g__Alistipes;s__Alistipes_sp._3BBH6
47	Ruminococcus_sp._CAG:403	0.00479819	1	0.0486092	1	-0.742318	-11.7277	2.21831	d__Bacteria;p__Firmicutes;c__Clostridia;o__Clostridiales;f__Ruminococcaceae;g__Ruminococcus;s__Ruminococcus_sp._CAG:403
48	Roseburia_sp._TF10-5	0.0626607	1	0.0774899	1	-0.498105	-5.50545	1.97946	d__Bacteria;p__Firmicutes;c__Clostridia;o__Clostridiales;f__Lachnospiraceae;g__Roseburia;s__Roseburia_sp._TF10-5
49	Ruminococcus_sp._AM54-1NS	0.0109224	1	0.049373	1	-0.578881	-7.11967	1.70023	d__Bacteria;p__Firmicutes;c__Clostridia;o__Clostridiales;f__Ruminococcaceae;g__Ruminococcus;s__Ruminococcus_sp._AM54-1NS
50	Firmicutes_bacterium_CAG:170	0.0347833	1	0.0956676	1	-0.518748	-8.51431	1.93544	d__Bacteria;p__Firmicutes;c__Firmicutes_unclassified;o__Firmicutes_unclassified;f__Firmicutes_unclassified;g__Firmicutes_unclassified;s__Firmicutes_bacterium_CAG:170
51	Alistipes_sp._5CBH24	0.0333894	1	0.0524321	1	-0.635178	-9.22096	1.83445	d__Bacteria;p__Bacteroidetes;c__Bacteroidia;o__Bacteroidales;f__Rikenellaceae;g__Alistipes;s__Alistipes_sp._5CBH24
52	Oscillibacter_sp._1-3	0.0543593	1	0.0328818	1	-0.583912	-6.13735	2.01866	d__Bacteria;p__Firmicutes;c__Clostridia;o__Clostridiales;f__Oscillospiraceae;g__Oscillibacter;s__Oscillibacter_sp._1-3
53	Subdoligranulum_sp._4_3_54A2FAA	0.21338	1	0.207538	1	-0.354099	-5.07433	2.13977	d__Bacteria;p__Firmicutes;c__Clostridia;o__Clostridiales;f__Ruminococcaceae;g__Subdoligranulum;s__Subdoligranulum_sp._4_3_54A2FAA
54	Clostridium_sp._AF23-8	0.115611	1	0.110398	1	-0.354259	-6.33878	3.02236	d__Bacteria;p__Firmicutes;c__Clostridia;o__Clostridiales;f__Clostridiaceae;g__Clostridium;s__Clostridium_sp._AF23-8
55	Porphyromonas_crevioricanis	0.0632483	1	0.0504177	1	0.552194	-2.22495	6.11984	d__Bacteria;p__Bacteroidetes;c__Bacteroidia;o__Bacteroidales;f__Porphyromonadaceae;g__Porphyromonas;s__Porphyromonas_crevioricanis
56	Roseburia_sp._CAG:18_43_25	0.0680851	1	0.0788729	1	-0.473704	-7.72928	2.30222	d__Bacteria;p__Firmicutes;c__Clostridia;o__Clostridiales;f__Lachnospiraceae;g__Roseburia;s__Roseburia_sp._CAG:18_43_25
57	Rikenellaceae_bacterium	0.0853787	1	0.0603045	1	-0.485219	-6.78052	1.78883	d__Bacteria;p__Bacteroidetes;c__Bacteroidia;o__Bacteroidales;f__Rikenellaceae;g__Rikenellaceae_unclassified;s__Rikenellaceae_bacterium
58	Ruthenibacterium_lactatiformans	0.113549	1	0.0657129	1	-0.497218	-6.14379	3.33638	d__Bacteria;p__Firmicutes;c__Clostridia;o__Clostridiales;f__Ruminococcaceae;g__Ruthenibacterium;s__Ruthenibacterium_lactatiformans
59	Butyricimonas_sp._Marseille-P3923	0.0145381	1	0.0830261	1	-0.463801	-7.36943	1.8673	d__Bacteria;p__Bacteroidetes;c__Bacteroidia;o__Bacteroidales;f__Odoribacteraceae;g__Butyricimonas;s__Butyricimonas_sp._Marseille-P3923
60	Firmicutes_bacterium_CAG:83	0.0480806	1	0.0607236	1	-0.517284	-6.72622	2.51084	d__Bacteria;p__Firmicutes;c__Firmicutes_unclassified;o__Firmicutes_unclassified;f__Firmicutes_unclassified;g__Firmicutes_unclassified;s__Firmicutes_bacterium_CAG:83
61	Alistipes_shahii	0.0551051	1	0.036485	1	-0.579111	-6.28228	2.60841	d__Bacteria;p__Bacteroidetes;c__Bacteroidia;o__Bacteroidales;f__Rikenellaceae;g__Alistipes;s__Alistipes_shahii
62	Alistipes_sp._5CPYCFAH4	0.0860562	1	0.0821787	1	-0.473246	-5.33799	2.17241	d__Bacteria;p__Bacteroidetes;c__Bacteroidia;o__Bacteroidales;f__Rikenellaceae;g__Alistipes;s__Alistipes_sp._5CPYCFAH4
63	Prevotella_stercorea_CAG:629	0.0524628	1	0.0138782	1	0.48911	-3.57894	8.9816	d__Bacteria;p__Bacteroidetes;c__Bacteroidia;o__Bacteroidales;f__Prevotellaceae;g__Prevotella;s__Prevotella_stercorea_CAG:629
64	Roseburia_sp._CAG:100	0.0497372	1	0.0236591	1	-0.521916	-8.11624	2.19064	d__Bacteria;p__Firmicutes;c__Clostridia;o__Clostridiales;f__Lachnospiraceae;g__Roseburia;s__Roseburia_sp._CAG:100
65	Haemophilus_parainfluenzae	0.194939	1	0.142931	1	0.449575	-3.56724	7.76195	d__Bacteria;p__Proteobacteria;c__Gammaproteobacteria;o__Pasteurellales;f__Pasteurellaceae;g__Haemophilus;s__Haemophilus_parainfluenzae
66	Blautia_sp._OF03-15BH	0.0531189	1	0.0492432	1	-0.561605	-7.08937	1.7383	d__Bacteria;p__Firmicutes;c__Clostridia;o__Clostridiales;f__Lachnospiraceae;g__Blautia;s__Blautia_sp._OF03-15BH
67	Subdoligranulum_variabile	0.0895372	1	0.133761	1	-0.355729	-8.22587	2.82004	d__Bacteria;p__Firmicutes;c__Clostridia;o__Clostridiales;f__Ruminococcaceae;g__Subdoligranulum;s__Subdoligranulum_variabile
68	Clostridiales_bacterium_VE202-03	0.487903	1	0.710476	1	-0.0932914	-5.96569	3.5216	d__Bacteria;p__Firmicutes;c__Clostridia;o__Clostridiales;f__Clostridiales_unclassified;g__Clostridiales_unclassified;s__Clostridiales_bacterium_VE202-03
69	Proteus_mirabilis	0.152199	1	0.0735423	1	0.424605	-2.7596	6.22577	d__Bacteria;p__Proteobacteria;c__Gammaproteobacteria;o__Enterobacterales;f__Morganellaceae;g__Proteus;s__Proteus_mirabilis
70	Prevotella_sp._MSX73	0.0676027	1	0.0794723	1	-0.409811	-6.24406	2.6129	d__Bacteria;p__Bacteroidetes;c__Bacteroidia;o__Bacteroidales;f__Prevotellaceae;g__Prevotella;s__Prevotella_sp._MSX73
71	Clostridium_sp._CAG:230	0.0255976	1	0.111547	1	-0.422887	-6.21393	1.72773	d__Bacteria;p__Firmicutes;c__Clostridia;o__Clostridiales;f__Clostridiaceae;g__Clostridium;s__Clostridium_sp._CAG:230
72	Eubacterium_sp._CAG:180	0.256983	1	0.110874	1	-0.238652	-10.1245	5.57382	d__Bacteria;p__Firmicutes;c__Clostridia;o__Clostridiales;f__Eubacteriaceae;g__Eubacterium;s__Eubacterium_sp._CAG:180
73	Clostridium_sp._L2-50	0.155384	1	0.136404	1	-0.463926	-5.74932	4.01856	d__Bacteria;p__Firmicutes;c__Clostridia;o__Clostridiales;f__Clostridiaceae;g__Clostridium;s__Clostridium_sp._L2-50
74	Roseburia_intestinalis	0.105711	1	0.156267	1	-0.375279	-6.07694	2.51175	d__Bacteria;p__Firmicutes;c__Clostridia;o__Clostridiales;f__Lachnospiraceae;g__Roseburia;s__Roseburia_intestinalis
75	Roseburia_faecis	0.0903399	1	0.117896	1	-0.458776	-7.22246	2.74431	d__Bacteria;p__Firmicutes;c__Clostridia;o__Clostridiales;f__Lachnospiraceae;g__Roseburia;s__Roseburia_faecis
76	Clostridiales_bacterium_42_27	0.186608	1	0.0826419	1	-0.359443	-6.64686	5.05756	d__Bacteria;p__Firmicutes;c__Clostridia;o__Clostridiales;f__Clostridiales_unclassified;g__Clostridiales_unclassified;s__Clostridiales_bacterium_42_27
77	Coprococcus_eutactus	0.00564452	1	0.0449059	1	-0.439468	-7.52304	1.52485	d__Bacteria;p__Firmicutes;c__Clostridia;o__Clostridiales;f__Lachnospiraceae;g__Coprococcus;s__Coprococcus_eutactus
78	Ruminococcus_sp._CAG:57	0.00693124	1	0.0347244	1	-0.598466	-8.96311	1.5578	d__Bacteria;p__Firmicutes;c__Clostridia;o__Clostridiales;f__Ruminococcaceae;g__Ruminococcus;s__Ruminococcus_sp._CAG:57
79	Dysosmobacter_welbionis	0.268611	1	0.253566	1	-0.331729	-5.96113	3.6872	d__Bacteria;p__Firmicutes;c__Clostridia;o__Clostridiales;f__Oscillospiraceae;g__Dysosmobacter;s__Dysosmobacter_welbionis
80	Clostridium_sp._AF36-18BH	0.145005	1	0.134886	1	-0.440709	-5.74932	3.69004	d__Bacteria;p__Firmicutes;c__Clostridia;o__Clostridiales;f__Clostridiaceae;g__Clostridium;s__Clostridium_sp._AF36-18BH
81	Eubacterium_sp._45_250	0.277764	1	0.156676	1	-0.335747	-4.9219	3.53606	d__Bacteria;p__Firmicutes;c__Clostridia;o__Clostridiales;f__Eubacteriaceae;g__Eubacterium;s__Eubacterium_sp._45_250
82	Prevotella_copri	0.547303	1	0.0865765	1	0.189376	-8.87809	9.63755	d__Bacteria;p__Bacteroidetes;c__Bacteroidia;o__Bacteroidales;f__Prevotellaceae;g__Prevotella;s__Prevotella_copri
83	Pseudoflavonifractor_sp._An184	0.12034	1	0.12857	1	-0.573403	-5.65826	2.03707	d__Bacteria;p__Firmicutes;c__Clostridia;o__Clostridiales;f__Ruminococcaceae;g__Pseudoflavonifractor;s__Pseudoflavonifractor_sp._An184
84	Clostridium_sp._CAG:138	0.0665188	1	0.164435	1	-0.319707	-7.27665	2.16472	d__Bacteria;p__Firmicutes;c__Clostridia;o__Clostridiales;f__Clostridiaceae;g__Clostridium;s__Clostridium_sp._CAG:138
85	Ruminococcaceae_bacterium	0.183962	1	0.151779	1	-0.360137	-5.83199	2.21434	d__Bacteria;p__Firmicutes;c__Clostridia;o__Clostridiales;f__Ruminococcaceae;g__Ruminococcaceae_unclassified;s__Ruminococcaceae_bacterium
86	Oscillibacter_sp._CAG:241_62_21	0.0457428	1	0.0724884	1	-0.409507	-6.73287	2.00768	d__Bacteria;p__Firmicutes;c__Clostridia;o__Clostridiales;f__Oscillospiraceae;g__Oscillibacter;s__Oscillibacter_sp._CAG:241_62_21
87	Oscillibacter_sp._ER4	0.11	1	0.0741151	1	-0.416996	-5.12076	2.56988	d__Bacteria;p__Firmicutes;c__Clostridia;o__Clostridiales;f__Oscillospiraceae;g__Oscillibacter;s__Oscillibacter_sp._ER4
88	Firmicutes_bacterium_CAG:176_63_11	0.0116159	1	0.0300684	1	-0.615022	-6.05677	1.83566	d__Bacteria;p__Firmicutes;c__Firmicutes_unclassified;o__Firmicutes_unclassified;f__Firmicutes_unclassified;g__Firmicutes_unclassified;s__Firmicutes_bacterium_CAG:176_63_11
89	Roseburia_sp._OF03-24	0.185383	1	0.147413	1	-0.336271	-6.81431	3.20038	d__Bacteria;p__Firmicutes;c__Clostridia;o__Clostridiales;f__Lachnospiraceae;g__Roseburia;s__Roseburia_sp._OF03-24
90	Lawsonibacter_asaccharolyticus	0.0838573	1	0.070754	1	-0.527843	-8.14637	2.38875	d__Bacteria;p__Firmicutes;c__Clostridia;o__Clostridiales;f__Clostridiales_unclassified;g__Lawsonibacter;s__Lawsonibacter_asaccharolyticus
91	Anaerotruncus_colihominis	0.225619	1	0.632342	1	-0.0790268	-7.10556	3.18184	d__Bacteria;p__Firmicutes;c__Clostridia;o__Clostridiales;f__Ruminococcaceae;g__Anaerotruncus;s__Anaerotruncus_colihominis
92	Firmicutes_bacterium_CAG:65	0.132152	1	0.136596	1	-0.390249	-5.93981	2.97216	d__Bacteria;p__Firmicutes;c__Firmicutes_unclassified;o__Firmicutes_unclassified;f__Firmicutes_unclassified;g__Firmicutes_unclassified;s__Firmicutes_bacterium_CAG:65
93	Prevotella_copri_CAG:164	0.634919	1	0.0592593	1	0.207421	-6.71907	14.9041	d__Bacteria;p__Bacteroidetes;c__Bacteroidia;o__Bacteroidales;f__Prevotellaceae;g__Prevotella;s__Prevotella_copri_CAG:164
94	Actinomyces_sp._ICM47	0.0406616	1	0.0541253	1	0.574633	-1.68472	5.95674	d__Bacteria;p__Actinobacteria;c__Actinobacteria;o__Actinomycetales;f__Actinomycetaceae;g__Actinomyces;s__Actinomyces_sp._ICM47
95	Anaerobutyricum_hallii	0.24526	1	0.302876	1	-0.287065	-7.10135	2.97432	d__Bacteria;p__Firmicutes;c__Clostridia;o__Clostridiales;f__Lachnospiraceae;g__Anaerobutyricum;s__Anaerobutyricum_hallii
96	Roseburia_sp._CAG:18	0.0933623	1	0.161305	1	-0.458151	-7.69721	2.25885	d__Bacteria;p__Firmicutes;c__Clostridia;o__Clostridiales;f__Lachnospiraceae;g__Roseburia;s__Roseburia_sp._CAG:18
97	Alistipes_sp._CAG:29	0.134456	1	0.131285	1	-0.387452	-4.52833	2.0155	d__Bacteria;p__Bacteroidetes;c__Bacteroidia;o__Bacteroidales;f__Rikenellaceae;g__Alistipes;s__Alistipes_sp._CAG:29
98	Prevotella_sp._BCRC_81118	0.103884	1	0.0454365	1	0.400369	-2.34877	8.83388	d__Bacteria;p__Bacteroidetes;c__Bacteroidia;o__Bacteroidales;f__Prevotellaceae;g__Prevotella;s__Prevotella_sp._BCRC_81118
99	Clostridium_sp._AM51-4	0.196382	1	0.325646	1	-0.216534	-5.11014	2.92986	d__Bacteria;p__Firmicutes;c__Clostridia;o__Clostridiales;f__Clostridiaceae;g__Clostridium;s__Clostridium_sp._AM51-4
100	Prevotella_stercorea	0.116981	1	0.0908268	1	0.358695	-2.81169	9.23877	d__Bacteria;p__Bacteroidetes;c__Bacteroidia;o__Bacteroidales;f__Prevotellaceae;g__Prevotella;s__Prevotella_stercorea
101	Firmicutes_bacterium_AM59-13	0.11786	1	0.179421	1	-0.30084	-5.22329	2.81752	d__Bacteria;p__Firmicutes;c__Firmicutes_unclassified;o__Firmicutes_unclassified;f__Firmicutes_unclassified;g__Firmicutes_unclassified;s__Firmicutes_bacterium_AM59-13
102	Roseburia_intestinalis_CAG:13	0.170087	1	0.222101	1	-0.366967	-5.31487	2.37878	d__Bacteria;p__Firmicutes;c__Clostridia;o__Clostridiales;f__Lachnospiraceae;g__Roseburia;s__Roseburia_intestinalis_CAG:13
103	Bacteroides_sartorii	0.148766	1	0.0616456	1	0.516052	-3.06864	7.18946	d__Bacteria;p__Bacteroidetes;c__Bacteroidia;o__Bacteroidales;f__Bacteroidaceae;g__Bacteroides;s__Bacteroides_sartorii
104	Eubacterium_sp._CAG:274	0.172912	1	0.568613	1	-0.147865	-6.50508	3.42088	d__Bacteria;p__Firmicutes;c__Clostridia;o__Clostridiales;f__Eubacteriaceae;g__Eubacterium;s__Eubacterium_sp._CAG:274
105	Firmicutes_bacterium_AF22-6AC	0.141203	1	0.169564	1	-0.380355	-5.64992	2.07191	d__Bacteria;p__Firmicutes;c__Firmicutes_unclassified;o__Firmicutes_unclassified;f__Firmicutes_unclassified;g__Firmicutes_unclassified;s__Firmicutes_bacterium_AF22-6AC
106	Bilophila_sp._4_1_30	0.189288	1	0.213338	1	-0.323077	-6.17386	3.04107	d__Bacteria;p__Proteobacteria;c__Deltaproteobacteria;o__Desulfovibrionales;f__Desulfovibrionaceae;g__Bilophila;s__Bilophila_sp._4_1_30
107	Alistipes_sp._6CPBBH3	0.265844	1	0.299064	1	-0.248828	-4.85594	2.20382	d__Bacteria;p__Bacteroidetes;c__Bacteroidia;o__Bacteroidales;f__Rikenellaceae;g__Alistipes;s__Alistipes_sp._6CPBBH3
108	Butyricimonas_faecihominis	0.329925	1	0.23059	1	-0.358115	-6.72896	3.00394	d__Bacteria;p__Bacteroidetes;c__Bacteroidia;o__Bacteroidales;f__Odoribacteraceae;g__Butyricimonas;s__Butyricimonas_faecihominis
109	Firmicutes_bacterium_CAG:114	0.154283	1	0.108383	1	-0.452629	-5.0538	2.2695	d__Bacteria;p__Firmicutes;c__Firmicutes_unclassified;o__Firmicutes_unclassified;f__Firmicutes_unclassified;g__Firmicutes_unclassified;s__Firmicutes_bacterium_CAG:114
110	Evtepia_gabavorous	0.191739	1	0.161568	1	-0.37078	-6.95998	2.52485	d__Bacteria;p__Firmicutes;c__Clostridia;o__Clostridiales;f__Clostridiales_unclassified;g__Evtepia;s__Evtepia_gabavorous
111	Clostridium_sp._OF09-10	0.317895	1	0.427255	1	-0.174267	-5.77519	3.23877	d__Bacteria;p__Firmicutes;c__Clostridia;o__Clostridiales;f__Clostridiaceae;g__Clostridium;s__Clostridium_sp._OF09-10
112	Lachnoclostridium_phocaeense	0.420594	1	0.342513	1	-0.176363	-5.75664	3.5695	d__Bacteria;p__Firmicutes;c__Clostridia;o__Clostridiales;f__Lachnospiraceae;g__Lachnoclostridium;s__Lachnoclostridium_phocaeense
113	Roseburia_sp._CAG:10041_57	0.179863	1	0.187045	1	-0.320566	-6.38147	2.06227	d__Bacteria;p__Firmicutes;c__Clostridia;o__Clostridiales;f__Lachnospiraceae;g__Roseburia;s__Roseburia_sp._CAG:10041_57
114	Anaerosporobacter_mobilis	0.575052	1	0.403738	1	-0.178611	-9.60548	4.18367	d__Bacteria;p__Firmicutes;c__Clostridia;o__Clostridiales;f__Lachnospiraceae;g__Anaerosporobacter;s__Anaerosporobacter_mobilis
115	Klebsiella_quasipneumoniae	0.339291	1	0.316827	1	-0.251723	-6.53602	3.11757	d__Bacteria;p__Proteobacteria;c__Gammaproteobacteria;o__Enterobacterales;f__Enterobacteriaceae;g__Klebsiella;s__Klebsiella_quasipneumoniae
116	Roseburia_sp._CAG:303	0.439452	1	0.235958	1	-0.174121	-6.46964	4.15667	d__Bacteria;p__Firmicutes;c__Clostridia;o__Clostridiales;f__Lachnospiraceae;g__Roseburia;s__Roseburia_sp._CAG:303
117	Blautia_hansenii	0.476229	1	0.582235	1	-0.107819	-5.41525	3.6399	d__Bacteria;p__Firmicutes;c__Clostridia;o__Clostridiales;f__Lachnospiraceae;g__Blautia;s__Blautia_hansenii
118	Clostridiales_bacterium_KLE1615	0.411881	1	0.149503	1	-0.315104	-6.03357	3.83823	d__Bacteria;p__Firmicutes;c__Clostridia;o__Clostridiales;f__Clostridiales_unclassified;g__Clostridiales_unclassified;s__Clostridiales_bacterium_KLE1615
119	Clostridium_sp._AF43-10	0.10862	1	0.0839154	1	-0.333331	-7.49236	2.0098	d__Bacteria;p__Firmicutes;c__Clostridia;o__Clostridiales;f__Clostridiaceae;g__Clostridium;s__Clostridium_sp._AF43-10
120	Bacteroides_pyogenes	0.0983124	1	0.0194196	1	0.593853	-2.97392	6.81775	d__Bacteria;p__Bacteroidetes;c__Bacteroidia;o__Bacteroidales;f__Bacteroidaceae;g__Bacteroides;s__Bacteroides_pyogenes
121	Firmicutes_bacterium_OM08-11AC	0.115895	1	0.157634	1	-0.311983	-6.41894	2.96874	d__Bacteria;p__Firmicutes;c__Firmicutes_unclassified;o__Firmicutes_unclassified;f__Firmicutes_unclassified;g__Firmicutes_unclassified;s__Firmicutes_bacterium_OM08-11AC
122	Alistipes_ihumii	0.158863	1	0.131335	1	-0.361446	-6.84252	2.97118	d__Bacteria;p__Bacteroidetes;c__Bacteroidia;o__Bacteroidales;f__Rikenellaceae;g__Alistipes;s__Alistipes_ihumii
123	Clostridium_sp._AM42-36	0.143272	1	0.161971	1	-0.329573	-5.71747	2.03234	d__Bacteria;p__Firmicutes;c__Clostridia;o__Clostridiales;f__Clostridiaceae;g__Clostridium;s__Clostridium_sp._AM42-36
124	Fusobacterium_mortiferum	0.24965	1	0.0789684	1	0.315689	-4.00561	8.86893	d__Bacteria;p__Fusobacteria;c__Fusobacteriia;o__Fusobacteriales;f__Fusobacteriaceae;g__Fusobacterium;s__Fusobacterium_mortiferum
125	Oxalobacter_formigenes	0.249848	1	0.299153	1	-0.18586	-6.32159	3.01558	d__Bacteria;p__Proteobacteria;c__Betaproteobacteria;o__Burkholderiales;f__Oxalobacteraceae;g__Oxalobacter;s__Oxalobacter_formigenes
126	Odoribacter_splanchnicus	0.237164	1	0.255951	1	-0.316533	-5.17261	2.60179	d__Bacteria;p__Bacteroidetes;c__Bacteroidia;o__Bacteroidales;f__Odoribacteraceae;g__Odoribacter;s__Odoribacter_splanchnicus
127	Ruminococcaceae_bacterium_AF10-16	0.20252	1	0.0931362	1	-0.293159	-7.78707	2.39105	d__Bacteria;p__Firmicutes;c__Clostridia;o__Clostridiales;f__Ruminococcaceae;g__Ruminococcaceae_unclassified;s__Ruminococcaceae_bacterium_AF10-16
128	Lachnospiraceae_bacterium_GAM79	0.160792	1	0.232328	1	-0.459834	-7.24701	4.1306	d__Bacteria;p__Firmicutes;c__Clostridia;o__Clostridiales;f__Lachnospiraceae;g__Lachnospiraceae_unclassified;s__Lachnospiraceae_bacterium_GAM79
129	Gemmiger_sp._An87	0.08638	1	0.245573	1	-0.216437	-10.9876	2.7783	d__Bacteria;p__Firmicutes;c__Clostridia;o__Clostridiales;f__Ruminococcaceae;g__Gemmiger;s__Gemmiger_sp._An87
130	Bilophila_wadsworthia	0.294636	1	0.277821	1	-0.230964	-7.13626	2.19235	d__Bacteria;p__Proteobacteria;c__Deltaproteobacteria;o__Desulfovibrionales;f__Desulfovibrionaceae;g__Bilophila;s__Bilophila_wadsworthia
131	Flavonifractor_plautii	0.375739	1	0.569902	1	-0.179351	-4.39497	3.29663	d__Bacteria;p__Firmicutes;c__Clostridia;o__Clostridiales;f__Ruminococcaceae;g__Flavonifractor;s__Flavonifractor_plautii
132	Roseburia_hominis	0.196922	1	0.265389	1	-0.304215	-5.04793	2.99274	d__Bacteria;p__Firmicutes;c__Clostridia;o__Clostridiales;f__Lachnospiraceae;g__Roseburia;s__Roseburia_hominis
133	Butyricicoccus_sp._AM42-5AC	0.0253462	1	0.0859413	1	-0.441446	-5.70265	1.60744	d__Bacteria;p__Firmicutes;c__Clostridia;o__Clostridiales;f__Clostridiaceae;g__Butyricicoccus;s__Butyricicoccus_sp._AM42-5AC
134	Firmicutes_bacterium_CAG:129_59_24	0.288748	1	0.19041	1	-0.213893	-7.29742	4.5983	d__Bacteria;p__Firmicutes;c__Firmicutes_unclassified;o__Firmicutes_unclassified;f__Firmicutes_unclassified;g__Firmicutes_unclassified;s__Firmicutes_bacterium_CAG:129_59_24
135	Eubacterium_sp._OM08-24	0.0114227	1	0.130425	1	-0.321959	-11.1336	1.74607	d__Bacteria;p__Firmicutes;c__Clostridia;o__Clostridiales;f__Eubacteriaceae;g__Eubacterium;s__Eubacterium_sp._OM08-24
136	Firmicutes_bacterium_CAG:129	0.0351627	1	0.142969	1	-0.479862	-6.25657	2.02044	d__Bacteria;p__Firmicutes;c__Firmicutes_unclassified;o__Firmicutes_unclassified;f__Firmicutes_unclassified;g__Firmicutes_unclassified;s__Firmicutes_bacterium_CAG:129
137	Enterococcus_faecium	0.0624142	1	0.248563	1	-0.339626	-6.04983	2.1383	d__Bacteria;p__Firmicutes;c__Bacilli;o__Lactobacillales;f__Enterococcaceae;g__Enterococcus;s__Enterococcus_faecium
138	Chitinophaga_sp._K20C18050901	0.375897	1	0.680606	1	-0.063846	-5.3215	3.42501	d__Bacteria;p__Bacteroidetes;c__Chitinophagia;o__Chitinophagales;f__Chitinophagaceae;g__Chitinophaga;s__Chitinophaga_sp._K20C18050901
139	Clostridiales_bacterium_52_15	0.262025	1	0.150124	1	-0.350327	-7.53864	4.19718	d__Bacteria;p__Firmicutes;c__Clostridia;o__Clostridiales;f__Clostridiales_unclassified;g__Clostridiales_unclassified;s__Clostridiales_bacterium_52_15
140	Alistipes_indistinctus	0.121561	1	0.125412	1	-0.437689	-5.84915	2.18873	d__Bacteria;p__Bacteroidetes;c__Bacteroidia;o__Bacteroidales;f__Rikenellaceae;g__Alistipes;s__Alistipes_indistinctus
141	Blautia_hydrogenotrophica	0.971958	1	0.780074	1	0.0861093	-4.38903	4.3279	d__Bacteria;p__Firmicutes;c__Clostridia;o__Clostridiales;f__Lachnospiraceae;g__Blautia;s__Blautia_hydrogenotrophica
142	Prevotella_bivia	0.145418	1	0.104983	1	0.407473	-2.91	5.86417	d__Bacteria;p__Bacteroidetes;c__Bacteroidia;o__Bacteroidales;f__Prevotellaceae;g__Prevotella;s__Prevotella_bivia
143	Prevotella_sp._MGM2	0.199895	1	0.456408	1	-0.202171	-5.72381	2.14837	d__Bacteria;p__Bacteroidetes;c__Bacteroidia;o__Bacteroidales;f__Prevotellaceae;g__Prevotella;s__Prevotella_sp._MGM2
144	Prevotella_sp._CAG:732	0.247166	1	0.17324	1	0.281602	-3.2	6.80507	d__Bacteria;p__Bacteroidetes;c__Bacteroidia;o__Bacteroidales;f__Prevotellaceae;g__Prevotella;s__Prevotella_sp._CAG:732
145	Clostridium_sp._AM22-11AC	0.237104	1	0.287872	1	-0.372866	-8.4288	2.48374	d__Bacteria;p__Firmicutes;c__Clostridia;o__Clostridiales;f__Clostridiaceae;g__Clostridium;s__Clostridium_sp._AM22-11AC
146	Clostridium_sp._AF32-12BH	0.135334	1	0.207378	1	-0.392982	-6.14223	1.92636	d__Bacteria;p__Firmicutes;c__Clostridia;o__Clostridiales;f__Clostridiaceae;g__Clostridium;s__Clostridium_sp._AF32-12BH
147	Eubacterium_sp._An3	0.243738	1	0.144201	1	0.349271	-5.2036	5.89339	d__Bacteria;p__Firmicutes;c__Clostridia;o__Clostridiales;f__Eubacteriaceae;g__Eubacterium;s__Eubacterium_sp._An3
148	Prevotella_sp._CAG:520	0.112015	1	0.0722701	1	0.395645	-2.11676	8.02562	d__Bacteria;p__Bacteroidetes;c__Bacteroidia;o__Bacteroidales;f__Prevotellaceae;g__Prevotella;s__Prevotella_sp._CAG:520
149	Parabacteroides_sp._CAG:2	0.184481	1	0.143622	1	0.402877	-3.28137	6.85897	d__Bacteria;p__Bacteroidetes;c__Bacteroidia;o__Bacteroidales;f__Tannerellaceae;g__Parabacteroides;s__Parabacteroides_sp._CAG:2
150	Collinsella_aerofaciens	0.123489	1	0.117129	1	0.49658	-2.39181	6.64194	d__Bacteria;p__Actinobacteria;c__Coriobacteriia;o__Coriobacteriales;f__Coriobacteriaceae;g__Collinsella;s__Collinsella_aerofaciens
151	Eubacterium_sp._TM06-47	0.180146	1	0.110755	1	-0.279273	-5.81675	3.24793	d__Bacteria;p__Firmicutes;c__Clostridia;o__Clostridiales;f__Eubacteriaceae;g__Eubacterium;s__Eubacterium_sp._TM06-47
152	Clostridium_sp._CAG:242	0.135894	1	0.207626	1	-0.312706	-5.05532	2.40387	d__Bacteria;p__Firmicutes;c__Clostridia;o__Clostridiales;f__Clostridiaceae;g__Clostridium;s__Clostridium_sp._CAG:242
153	Firmicutes_bacterium_CAG:65_45_313	0.201856	1	0.359864	1	-0.250305	-6.31747	2.5838	d__Bacteria;p__Firmicutes;c__Firmicutes_unclassified;o__Firmicutes_unclassified;f__Firmicutes_unclassified;g__Firmicutes_unclassified;s__Firmicutes_bacterium_CAG:65_45_313
154	Subdoligranulum_sp._APC924/74	0.216322	1	0.250767	1	-0.295391	-6.66932	3.95528	d__Bacteria;p__Firmicutes;c__Clostridia;o__Clostridiales;f__Ruminococcaceae;g__Subdoligranulum;s__Subdoligranulum_sp._APC924/74
155	Firmicutes_bacterium_CAG:137	0.246595	1	0.24054	1	-0.317135	-4.31138	3.32898	d__Bacteria;p__Firmicutes;c__Firmicutes_unclassified;o__Firmicutes_unclassified;f__Firmicutes_unclassified;g__Firmicutes_unclassified;s__Firmicutes_bacterium_CAG:137
156	Prevotella_sp._885	0.0959963	1	0.0928758	1	0.425465	-2.93202	5.7438	d__Bacteria;p__Bacteroidetes;c__Bacteroidia;o__Bacteroidales;f__Prevotellaceae;g__Prevotella;s__Prevotella_sp._885
157	Lachnospiraceae_bacterium_6_1_37FAA	0.44427	1	0.351997	1	-0.189365	-4.78426	3.67894	d__Bacteria;p__Firmicutes;c__Clostridia;o__Clostridiales;f__Lachnospiraceae;g__Lachnospiraceae_unclassified;s__Lachnospiraceae_bacterium_6_1_37FAA
158	Bacteroides_sp._3_1_33FAA	0.145422	1	0.0797297	1	0.452606	-2.68219	5.56233	d__Bacteria;p__Bacteroidetes;c__Bacteroidia;o__Bacteroidales;f__Bacteroidaceae;g__Bacteroides;s__Bacteroides_sp._3_1_33FAA
159	Megamonas_hypermegale	0.128784	1	0.11376	1	0.45779	-2.49934	9.32963	d__Bacteria;p__Firmicutes;c__Negativicutes;o__Selenomonadales;f__Selenomonadaceae;g__Megamonas;s__Megamonas_hypermegale
160	Alistipes_finegoldii	0.328395	1	0.397279	1	-0.266402	-5.96582	2.82965	d__Bacteria;p__Bacteroidetes;c__Bacteroidia;o__Bacteroidales;f__Rikenellaceae;g__Alistipes;s__Alistipes_finegoldii
161	Firmicutes_bacterium_CAG:103	0.330236	1	0.251424	1	-0.305803	-5.60493	3.09603	d__Bacteria;p__Firmicutes;c__Firmicutes_unclassified;o__Firmicutes_unclassified;f__Firmicutes_unclassified;g__Firmicutes_unclassified;s__Firmicutes_bacterium_CAG:103
162	Prevotella_sp._Marseille-P4119	0.116964	1	0.0969981	1	0.513322	-3.10019	5.68415	d__Bacteria;p__Bacteroidetes;c__Bacteroidia;o__Bacteroidales;f__Prevotellaceae;g__Prevotella;s__Prevotella_sp._Marseille-P4119
163	Faecalibacterium_sp._OM04-11BH	0.315843	1	0.225946	1	-0.262407	-4.43149	2.61261	d__Bacteria;p__Firmicutes;c__Clostridia;o__Clostridiales;f__Ruminococcaceae;g__Faecalibacterium;s__Faecalibacterium_sp._OM04-11BH
164	Escherichia_coli	0.424433	1	0.481421	1	-0.189984	-5.20795	2.53157	d__Bacteria;p__Proteobacteria;c__Gammaproteobacteria;o__Enterobacterales;f__Enterobacteriaceae;g__Escherichia;s__Escherichia_coli
165	Firmicutes_bacterium_CAG:882	0.0345178	1	0.265089	1	-0.326459	-7.69281	2.19466	d__Bacteria;p__Firmicutes;c__Firmicutes_unclassified;o__Firmicutes_unclassified;f__Firmicutes_unclassified;g__Firmicutes_unclassified;s__Firmicutes_bacterium_CAG:882
166	Shigella_boydii	0.340501	1	0.41692	1	-0.287126	-5.98735	3.60991	d__Bacteria;p__Proteobacteria;c__Gammaproteobacteria;o__Enterobacterales;f__Enterobacteriaceae;g__Shigella;s__Shigella_boydii
167	Veillonella_atypica	0.136109	1	0.111713	1	0.356362	-2.74124	6.17516	d__Bacteria;p__Firmicutes;c__Negativicutes;o__Veillonellales;f__Veillonellaceae;g__Veillonella;s__Veillonella_atypica
168	Megamonas_funiformis	0.0706969	1	0.10489	1	0.562629	-3.2897	20.5501	d__Bacteria;p__Firmicutes;c__Negativicutes;o__Selenomonadales;f__Selenomonadaceae;g__Megamonas;s__Megamonas_funiformis
169	Coprobacillus_cateniformis	0.0904311	1	0.0553947	1	0.523851	-2.6722	10.0395	d__Bacteria;p__Firmicutes;c__Erysipelotrichia;o__Erysipelotrichales;f__Erysipelotrichaceae;g__Coprobacillus;s__Coprobacillus_cateniformis
170	Clostridium_sp._AF34-10BH	0.142727	1	0.121872	1	-0.471395	-8.79605	3.84944	d__Bacteria;p__Firmicutes;c__Clostridia;o__Clostridiales;f__Clostridiaceae;g__Clostridium;s__Clostridium_sp._AF34-10BH
171	Oscillibacter_sp._PEA192	0.330424	1	0.330832	1	-0.307101	-4.48486	2.59762	d__Bacteria;p__Firmicutes;c__Clostridia;o__Clostridiales;f__Oscillospiraceae;g__Oscillibacter;s__Oscillibacter_sp._PEA192
172	Klebsiella_pneumoniae	0.475509	1	0.364316	1	-0.194114	-5.73522	3.41557	d__Bacteria;p__Proteobacteria;c__Gammaproteobacteria;o__Enterobacterales;f__Enterobacteriaceae;g__Klebsiella;s__Klebsiella_pneumoniae
173	Bacteroides_sp._AM56-10ce	0.429357	1	0.163751	1	0.442041	-4.11218	4.93854	d__Bacteria;p__Bacteroidetes;c__Bacteroidia;o__Bacteroidales;f__Bacteroidaceae;g__Bacteroides;s__Bacteroides_sp._AM56-10ce
174	Cloacibacillus_porcorum	0.241759	1	0.354722	1	-0.19085	-5.60566	2.93735	d__Bacteria;p__Synergistetes;c__Synergistia;o__Synergistales;f__Synergistaceae;g__Cloacibacillus;s__Cloacibacillus_porcorum
175	Ruminococcus_sp._CAG:177	0.0258069	1	0.322016	1	-0.257232	-10.94	1.86742	d__Bacteria;p__Firmicutes;c__Clostridia;o__Clostridiales;f__Ruminococcaceae;g__Ruminococcus;s__Ruminococcus_sp._CAG:177
176	Blautia_sp._AF34-10	0.276974	1	0.0738034	1	-0.3821	-6.32749	4.48887	d__Bacteria;p__Firmicutes;c__Clostridia;o__Clostridiales;f__Lachnospiraceae;g__Blautia;s__Blautia_sp._AF34-10
177	Roseburia_sp._AM23-20	0.352989	1	0.377886	1	-0.185999	-4.42494	3.16666	d__Bacteria;p__Firmicutes;c__Clostridia;o__Clostridiales;f__Lachnospiraceae;g__Roseburia;s__Roseburia_sp._AM23-20
178	Eubacterium_ventriosum	0.466133	1	0.390391	1	-0.242595	-4.32429	3.54829	d__Bacteria;p__Firmicutes;c__Clostridia;o__Clostridiales;f__Eubacteriaceae;g__Eubacterium;s__Eubacterium_ventriosum
179	Eubacterium_eligens_CAG:72	0.223957	1	0.12212	1	-0.344642	-4.70161	2.7251	d__Bacteria;p__Firmicutes;c__Clostridia;o__Clostridiales;f__Eubacteriaceae;g__Eubacterium;s__Eubacterium_eligens_CAG:72
180	Erysipelatoclostridium_ramosum	0.380357	1	0.47782	1	-0.1519	-5.25421	4.0677	d__Bacteria;p__Firmicutes;c__Erysipelotrichia;o__Erysipelotrichales;f__Erysipelotrichaceae;g__Erysipelatoclostridium;s__Erysipelatoclostridium_ramosum
181	Shigella_sonnei	0.367473	1	0.355745	1	-0.257939	-4.07379	2.56324	d__Bacteria;p__Proteobacteria;c__Gammaproteobacteria;o__Enterobacterales;f__Enterobacteriaceae;g__Shigella;s__Shigella_sonnei
182	Bacteroides_faecis_CAG:32	0.268205	1	0.524576	1	-0.229097	-6.62295	3.28749	d__Bacteria;p__Bacteroidetes;c__Bacteroidia;o__Bacteroidales;f__Bacteroidaceae;g__Bacteroides;s__Bacteroides_faecis_CAG:32
183	Anaerotignum_sp._KCTC_15736	0.328075	1	0.218819	1	-0.293628	-5.63237	3.65294	d__Bacteria;p__Firmicutes;c__Clostridia;o__Clostridiales;f__Lachnospiraceae;g__Anaerotignum;s__Anaerotignum_sp._KCTC_15736
184	Butyricicoccus_sp._AM27-36	0.377036	1	0.38185	1	-0.220002	-4.90689	3.30528	d__Bacteria;p__Firmicutes;c__Clostridia;o__Clostridiales;f__Clostridiaceae;g__Butyricicoccus;s__Butyricicoccus_sp._AM27-36
185	Blautia_sp._KLE_1732	0.316672	1	0.468983	1	-0.175244	-6.90661	2.49267	d__Bacteria;p__Firmicutes;c__Clostridia;o__Clostridiales;f__Lachnospiraceae;g__Blautia;s__Blautia_sp._KLE_1732
186	Bacteroides_dorei	0.156782	1	0.0760006	1	0.447038	-3.27771	6.0659	d__Bacteria;p__Bacteroidetes;c__Bacteroidia;o__Bacteroidales;f__Bacteroidaceae;g__Bacteroides;s__Bacteroides_dorei
187	Eubacterium_sp._36_13	0.337195	1	0.622573	1	-0.160247	-6.34492	3.18586	d__Bacteria;p__Firmicutes;c__Clostridia;o__Clostridiales;f__Eubacteriaceae;g__Eubacterium;s__Eubacterium_sp._36_13
188	Bacteroides_sp._9_1_42FAA	0.10121	1	0.074681	1	0.550151	-3.29987	6.22933	d__Bacteria;p__Bacteroidetes;c__Bacteroidia;o__Bacteroidales;f__Bacteroidaceae;g__Bacteroides;s__Bacteroides_sp._9_1_42FAA
189	Ruminococcus_lactaris	0.0431425	1	0.21881	1	-0.228758	-8.90875	2.66114	d__Bacteria;p__Firmicutes;c__Clostridia;o__Clostridiales;f__Ruminococcaceae;g__Ruminococcus;s__Ruminococcus_lactaris
190	Firmicutes_bacterium_CAG:110	0.0231336	1	0.133978	1	-0.406001	-6.83245	1.74185	d__Bacteria;p__Firmicutes;c__Firmicutes_unclassified;o__Firmicutes_unclassified;f__Firmicutes_unclassified;g__Firmicutes_unclassified;s__Firmicutes_bacterium_CAG:110
191	Clostridium_sp._TF08-15	0.372713	1	0.471783	1	-0.284471	-4.2093	3.1273	d__Bacteria;p__Firmicutes;c__Clostridia;o__Clostridiales;f__Clostridiaceae;g__Clostridium;s__Clostridium_sp._TF08-15
192	Blautia_sp._AF19-13LB	0.658368	1	0.452481	1	-0.16877	-4.46573	4.50349	d__Bacteria;p__Firmicutes;c__Clostridia;o__Clostridiales;f__Lachnospiraceae;g__Blautia;s__Blautia_sp._AF19-13LB
193	Dialister_succinatiphilus	0.140651	1	0.103358	1	-0.285545	-6.62148	3.48952	d__Bacteria;p__Firmicutes;c__Negativicutes;o__Veillonellales;f__Veillonellaceae;g__Dialister;s__Dialister_succinatiphilus
194	Bacteroides_sp._KCTC_15687	0.0709053	1	0.0863832	1	0.467251	-2.67453	6.66874	d__Bacteria;p__Bacteroidetes;c__Bacteroidia;o__Bacteroidales;f__Bacteroidaceae;g__Bacteroides;s__Bacteroides_sp._KCTC_15687
195	Bacteroides_dorei_CAG:222	0.155651	1	0.0953841	1	0.443431	-2.52627	5.42517	d__Bacteria;p__Bacteroidetes;c__Bacteroidia;o__Bacteroidales;f__Bacteroidaceae;g__Bacteroides;s__Bacteroides_dorei_CAG:222
196	Sutterella_sp._CAG:521	0.422021	1	0.127106	1	0.362962	-4.05146	4.13406	d__Bacteria;p__Proteobacteria;c__Betaproteobacteria;o__Burkholderiales;f__Sutterellaceae;g__Sutterella;s__Sutterella_sp._CAG:521
197	Firmicutes_bacterium_CAG:56	0.027279	1	0.0901696	1	-0.385874	-7.87931	1.95292	d__Bacteria;p__Firmicutes;c__Firmicutes_unclassified;o__Firmicutes_unclassified;f__Firmicutes_unclassified;g__Firmicutes_unclassified;s__Firmicutes_bacterium_CAG:56
198	Blautia_obeum	0.439874	1	0.690366	1	-0.0935975	-4.93707	3.42236	d__Bacteria;p__Firmicutes;c__Clostridia;o__Clostridiales;f__Lachnospiraceae;g__Blautia;s__Blautia_obeum
199	Clostridiales_bacterium_59_14	0.378639	1	0.277616	1	-0.261045	-6.23593	3.56932	d__Bacteria;p__Firmicutes;c__Clostridia;o__Clostridiales;f__Clostridiales_unclassified;g__Clostridiales_unclassified;s__Clostridiales_bacterium_59_14
200	Eubacterium_sp._AM49-13BH	0.343308	1	0.236203	1	-0.260594	-6.14123	3.12407	d__Bacteria;p__Firmicutes;c__Clostridia;o__Clostridiales;f__Eubacteriaceae;g__Eubacterium;s__Eubacterium_sp._AM49-13BH
201	Paraprevotella_clara	0.171353	1	0.195151	1	0.288611	-2.51735	6.15931	d__Bacteria;p__Bacteroidetes;c__Bacteroidia;o__Bacteroidales;f__Prevotellaceae;g__Paraprevotella;s__Paraprevotella_clara
202	Fusobacterium_varium	0.159184	1	0.110681	1	0.29441	-2.31156	10.7164	d__Bacteria;p__Fusobacteria;c__Fusobacteriia;o__Fusobacteriales;f__Fusobacteriaceae;g__Fusobacterium;s__Fusobacterium_varium
203	Escherichia_albertii	0.406632	1	0.459207	1	-0.221226	-4.29449	2.46222	d__Bacteria;p__Proteobacteria;c__Gammaproteobacteria;o__Enterobacterales;f__Enterobacteriaceae;g__Escherichia;s__Escherichia_albertii
204	Bacteroides_fragilis	0.328896	1	0.185828	1	0.316583	-4.71272	6.94656	d__Bacteria;p__Bacteroidetes;c__Bacteroidia;o__Bacteroidales;f__Bacteroidaceae;g__Bacteroides;s__Bacteroides_fragilis
205	Butyricimonas_virosa	0.380629	1	0.509745	1	-0.137746	-5.71182	3.40648	d__Bacteria;p__Bacteroidetes;c__Bacteroidia;o__Bacteroidales;f__Odoribacteraceae;g__Butyricimonas;s__Butyricimonas_virosa
206	Bacteroides_coprocola_CAG:162	0.168259	1	0.238005	1	-0.177433	-8.46484	3.16952	d__Bacteria;p__Bacteroidetes;c__Bacteroidia;o__Bacteroidales;f__Bacteroidaceae;g__Bacteroides;s__Bacteroides_coprocola_CAG:162
207	Bacteroides_vulgatus	0.254871	1	0.192438	1	0.368155	-2.70517	5.90652	d__Bacteria;p__Bacteroidetes;c__Bacteroidia;o__Bacteroidales;f__Bacteroidaceae;g__Bacteroides;s__Bacteroides_vulgatus
208	Bacteroides_barnesiae	0.57428	1	0.119101	1	0.35618	-4.5525	4.47004	d__Bacteria;p__Bacteroidetes;c__Bacteroidia;o__Bacteroidales;f__Bacteroidaceae;g__Bacteroides;s__Bacteroides_barnesiae
209	Parabacteroides_sp._D13	0.140712	1	0.111837	1	0.426136	-3.63624	4.81572	d__Bacteria;p__Bacteroidetes;c__Bacteroidia;o__Bacteroidales;f__Tannerellaceae;g__Parabacteroides;s__Parabacteroides_sp._D13
210	Fusicatenibacter_saccharivorans	0.452311	1	0.378147	1	-0.227737	-4.1533	3.28412	d__Bacteria;p__Firmicutes;c__Clostridia;o__Clostridiales;f__Lachnospiraceae;g__Fusicatenibacter;s__Fusicatenibacter_saccharivorans
211	Blautia_sp._OM07-19	0.34518	1	0.455294	1	-0.121524	-4.81397	3.62439	d__Bacteria;p__Firmicutes;c__Clostridia;o__Clostridiales;f__Lachnospiraceae;g__Blautia;s__Blautia_sp._OM07-19
212	Alistipes_senegalensis	0.466893	1	0.545608	1	-0.206726	-5.04689	3.29555	d__Bacteria;p__Bacteroidetes;c__Bacteroidia;o__Bacteroidales;f__Rikenellaceae;g__Alistipes;s__Alistipes_senegalensis
213	Clostridium_sp._CAG:62	0.400893	1	0.425403	1	-0.313834	-4.10585	3.11206	d__Bacteria;p__Firmicutes;c__Clostridia;o__Clostridiales;f__Clostridiaceae;g__Clostridium;s__Clostridium_sp._CAG:62
214	Clostridium_sp._AF36-4	0.0128291	1	0.091827	1	-0.478527	-10.6491	2.99422	d__Bacteria;p__Firmicutes;c__Clostridia;o__Clostridiales;f__Clostridiaceae;g__Clostridium;s__Clostridium_sp._AF36-4
215	Streptococcus_salivarius	0.863518	1	0.536916	1	-0.131437	-4.99404	4.56033	d__Bacteria;p__Firmicutes;c__Bacilli;o__Lactobacillales;f__Streptococcaceae;g__Streptococcus;s__Streptococcus_salivarius
216	Paraprevotella_clara_CAG:116	0.293024	1	0.249538	1	0.238862	-2.53931	5.30382	d__Bacteria;p__Bacteroidetes;c__Bacteroidia;o__Bacteroidales;f__Prevotellaceae;g__Paraprevotella;s__Paraprevotella_clara_CAG:116
217	Alistipes_putredinis	0.320072	1	0.36337	1	-0.211143	-7.83294	2.44546	d__Bacteria;p__Bacteroidetes;c__Bacteroidia;o__Bacteroidales;f__Rikenellaceae;g__Alistipes;s__Alistipes_putredinis
218	Agathobaculum_butyriciproducens	0.418957	1	0.413281	1	-0.260534	-4.50394	2.96483	d__Bacteria;p__Firmicutes;c__Clostridia;o__Clostridiales;f__Ruminococcaceae;g__Agathobaculum;s__Agathobaculum_butyriciproducens
219	Ruminococcus_sp._AF31-8BH	0.148559	1	0.21626	1	-0.286897	-7.16635	2.53386	d__Bacteria;p__Firmicutes;c__Clostridia;o__Clostridiales;f__Ruminococcaceae;g__Ruminococcus;s__Ruminococcus_sp._AF31-8BH
220	Holdemania_filiformis	0.791845	1	0.772584	1	-0.112584	-5.29615	4.20548	d__Bacteria;p__Firmicutes;c__Erysipelotrichia;o__Erysipelotrichales;f__Erysipelotrichaceae;g__Holdemania;s__Holdemania_filiformis
221	Oscillibacter_sp._KLE_1728	0.40499	1	0.412247	1	-0.263651	-4.72173	3.34269	d__Bacteria;p__Firmicutes;c__Clostridia;o__Clostridiales;f__Oscillospiraceae;g__Oscillibacter;s__Oscillibacter_sp._KLE_1728
222	Clostridium_sp._1001271st1_H5	0.542086	1	0.551783	1	-0.17397	-4.69894	4.18774	d__Bacteria;p__Firmicutes;c__Clostridia;o__Clostridiales;f__Clostridiaceae;g__Clostridium;s__Clostridium_sp._1001271st1_H5
223	Prevotella_intermedia	0.447628	1	0.312021	1	0.246564	-4.39629	5.27849	d__Bacteria;p__Bacteroidetes;c__Bacteroidia;o__Bacteroidales;f__Prevotellaceae;g__Prevotella;s__Prevotella_intermedia
224	Prevotella_sp._CAG:255	0.517232	1	0.352226	1	0.207334	-5.88417	5.8609	d__Bacteria;p__Bacteroidetes;c__Bacteroidia;o__Bacteroidales;f__Prevotellaceae;g__Prevotella;s__Prevotella_sp._CAG:255
225	Fusobacterium_ulcerans	0.18228	1	0.156964	1	0.347647	-2.85385	5.33047	d__Bacteria;p__Fusobacteria;c__Fusobacteriia;o__Fusobacteriales;f__Fusobacteriaceae;g__Fusobacterium;s__Fusobacterium_ulcerans
226	Firmicutes_bacterium_CAG:176	0.0160174	1	0.159824	1	-0.398723	-7.39999	1.78208	d__Bacteria;p__Firmicutes;c__Firmicutes_unclassified;o__Firmicutes_unclassified;f__Firmicutes_unclassified;g__Firmicutes_unclassified;s__Firmicutes_bacterium_CAG:176
227	Faecalibacterium_prausnitzii	0.67537	1	0.621431	1	-0.141035	-4.19773	3.3055	d__Bacteria;p__Firmicutes;c__Clostridia;o__Clostridiales;f__Ruminococcaceae;g__Faecalibacterium;s__Faecalibacterium_prausnitzii
228	Eubacterium_sp._CAG:252	0.0598181	1	0.194379	1	-0.297778	-8.33185	2.91731	d__Bacteria;p__Firmicutes;c__Clostridia;o__Clostridiales;f__Eubacteriaceae;g__Eubacterium;s__Eubacterium_sp._CAG:252
229	Clostridium_sp._CAG:91	0.230644	1	0.288823	1	-0.38922	-5.56172	2.39829	d__Bacteria;p__Firmicutes;c__Clostridia;o__Clostridiales;f__Clostridiaceae;g__Clostridium;s__Clostridium_sp._CAG:91
230	Holdemanella_biformis	0.411524	1	0.242715	1	-0.176166	-6.87156	4.92151	d__Bacteria;p__Firmicutes;c__Erysipelotrichia;o__Erysipelotrichales;f__Erysipelotrichaceae;g__Holdemanella;s__Holdemanella_biformis
231	Clostridium_sp._AF37-5	0.0149589	1	0.339828	1	-0.227208	-13.9499	2.72679	d__Bacteria;p__Firmicutes;c__Clostridia;o__Clostridiales;f__Clostridiaceae;g__Clostridium;s__Clostridium_sp._AF37-5
232	Faecalimonas_umbilicata	0.537035	1	0.505333	1	-0.168062	-6.03837	3.43398	d__Bacteria;p__Firmicutes;c__Clostridia;o__Clostridiales;f__Lachnospiraceae;g__Faecalimonas;s__Faecalimonas_umbilicata
233	Bacteroides_stercorirosoris	0.812716	1	0.737142	1	-0.0725386	-4.19955	3.1663	d__Bacteria;p__Bacteroidetes;c__Bacteroidia;o__Bacteroidales;f__Bacteroidaceae;g__Bacteroides;s__Bacteroides_stercorirosoris
234	Clostridium_sp._TM06-18	0.541975	1	0.707371	1	-0.114724	-4.2562	2.73467	d__Bacteria;p__Firmicutes;c__Clostridia;o__Clostridiales;f__Clostridiaceae;g__Clostridium;s__Clostridium_sp._TM06-18
235	Clostridium_sp._CAG:7	0.491661	1	0.523986	1	-0.188647	-4.40716	3.01422	d__Bacteria;p__Firmicutes;c__Clostridia;o__Clostridiales;f__Clostridiaceae;g__Clostridium;s__Clostridium_sp._CAG:7
236	Bacteroides_vulgatus_CAG:6	0.197699	1	0.225567	1	0.353093	-2.78225	5.75001	d__Bacteria;p__Bacteroidetes;c__Bacteroidia;o__Bacteroidales;f__Bacteroidaceae;g__Bacteroides;s__Bacteroides_vulgatus_CAG:6
237	Bacteroides_graminisolvens	0.628237	1	0.968301	1	-0.00411297	-3.00901	6.59964	d__Bacteria;p__Bacteroidetes;c__Bacteroidia;o__Bacteroidales;f__Bacteroidaceae;g__Bacteroides;s__Bacteroides_graminisolvens
238	Desulfovibrio_piger	0.321234	1	0.2368	1	0.335983	-3.20714	5.62059	d__Bacteria;p__Proteobacteria;c__Deltaproteobacteria;o__Desulfovibrionales;f__Desulfovibrionaceae;g__Desulfovibrio;s__Desulfovibrio_piger
239	Shigella_flexneri	0.40845	1	0.444689	1	-0.182973	-4.30959	2.69123	d__Bacteria;p__Proteobacteria;c__Gammaproteobacteria;o__Enterobacterales;f__Enterobacteriaceae;g__Shigella;s__Shigella_flexneri
240	Dialister_invisus_CAG:218	0.471852	1	0.235106	1	0.214822	-6.10699	6.99886	d__Bacteria;p__Firmicutes;c__Negativicutes;o__Veillonellales;f__Veillonellaceae;g__Dialister;s__Dialister_invisus_CAG:218
241	Geosporobacter_subterraneus	0.922068	1	0.662043	1	-0.0922233	-4.68052	5.83448	d__Bacteria;p__Firmicutes;c__Clostridia;o__Clostridiales;f__Clostridiaceae;g__Geosporobacter;s__Geosporobacter_subterraneus
242	Prevotella_sp._CAG:279	0.350429	1	0.251808	1	0.251509	-3.26567	5.54899	d__Bacteria;p__Bacteroidetes;c__Bacteroidia;o__Bacteroidales;f__Prevotellaceae;g__Prevotella;s__Prevotella_sp._CAG:279
243	Firmicutes_bacterium_AF36-19BH	0.566171	1	0.553374	1	-0.182829	-3.3748	3.47018	d__Bacteria;p__Firmicutes;c__Firmicutes_unclassified;o__Firmicutes_unclassified;f__Firmicutes_unclassified;g__Firmicutes_unclassified;s__Firmicutes_bacterium_AF36-19BH
244	Blautia_sp._AF19-1	0.291719	1	0.235787	1	-0.330666	-5.62777	3.58739	d__Bacteria;p__Firmicutes;c__Clostridia;o__Clostridiales;f__Lachnospiraceae;g__Blautia;s__Blautia_sp._AF19-1
245	Clostridium_sp._AM42-4	0.557133	1	0.648999	1	-0.110366	-4.57606	3.17845	d__Bacteria;p__Firmicutes;c__Clostridia;o__Clostridiales;f__Clostridiaceae;g__Clostridium;s__Clostridium_sp._AM42-4
246	Ruminococcaceae_bacterium_AM28-23LB	0.222066	1	0.286444	1	-0.353736	-7.18558	2.62225	d__Bacteria;p__Firmicutes;c__Clostridia;o__Clostridiales;f__Ruminococcaceae;g__Ruminococcaceae_unclassified;s__Ruminococcaceae_bacterium_AM28-23LB
247	Clostridium_sp._SS2/1	0.523551	1	0.693185	1	-0.0744521	-4.70722	3.64804	d__Bacteria;p__Firmicutes;c__Clostridia;o__Clostridiales;f__Clostridiaceae;g__Clostridium;s__Clostridium_sp._SS2/1
248	Catenibacterium_mitsuokai	0.894598	1	0.806317	1	-0.0447708	-3.68397	4.24682	d__Bacteria;p__Firmicutes;c__Erysipelotrichia;o__Erysipelotrichales;f__Erysipelotrichaceae;g__Catenibacterium;s__Catenibacterium_mitsuokai
249	Bacillus_anthracis	0.865296	1	0.816793	1	-0.106663	-5.05586	3.57332	d__Bacteria;p__Firmicutes;c__Bacilli;o__Bacillales;f__Bacillaceae;g__Bacillus;s__Bacillus_anthracis
250	Enterobacter_hormaechei	0.975913	1	0.701704	1	-0.115969	-5.54483	4.8394	d__Bacteria;p__Proteobacteria;c__Gammaproteobacteria;o__Enterobacterales;f__Enterobacteriaceae;g__Enterobacter;s__Enterobacter_hormaechei
251	Lachnospiraceae_bacterium	0.400937	1	0.895959	1	-0.0532001	-5.38295	2.82207	d__Bacteria;p__Firmicutes;c__Clostridia;o__Clostridiales;f__Lachnospiraceae;g__Lachnospiraceae_unclassified;s__Lachnospiraceae_bacterium
252	Hungatella_hathewayi	0.798826	1	0.722448	1	-0.0934299	-4.17528	3.75337	d__Bacteria;p__Firmicutes;c__Clostridia;o__Clostridiales;f__Clostridiaceae;g__Hungatella;s__Hungatella_hathewayi
253	Bacteroides_cellulosilyticus	0.623609	1	0.788706	1	-0.040977	-6.06508	3.92784	d__Bacteria;p__Bacteroidetes;c__Bacteroidia;o__Bacteroidales;f__Bacteroidaceae;g__Bacteroides;s__Bacteroides_cellulosilyticus
254	Alistipes_putredinis_CAG:67	0.688612	1	0.701534	1	-0.0714868	-5.78266	4.25907	d__Bacteria;p__Bacteroidetes;c__Bacteroidia;o__Bacteroidales;f__Rikenellaceae;g__Alistipes;s__Alistipes_putredinis_CAG:67
255	Faecalibacterium_sp._AF10-46	0.509918	1	0.549178	1	-0.17142	-4.76723	4.01999	d__Bacteria;p__Firmicutes;c__Clostridia;o__Clostridiales;f__Ruminococcaceae;g__Faecalibacterium;s__Faecalibacterium_sp._AF10-46
256	Bacteroides_sp._CAG:875	0.283408	1	0.275056	1	0.296372	-3.64218	8.58954	d__Bacteria;p__Bacteroidetes;c__Bacteroidia;o__Bacteroidales;f__Bacteroidaceae;g__Bacteroides;s__Bacteroides_sp._CAG:875
257	Veillonella_sp._3_1_44	0.353298	1	0.299004	1	0.186894	-4.11367	5.19338	d__Bacteria;p__Firmicutes;c__Negativicutes;o__Veillonellales;f__Veillonellaceae;g__Veillonella;s__Veillonella_sp._3_1_44
258	Lactobacillus_salivarius	0.666011	1	0.976868	1	0.0117684	-5.54217	3.5634	d__Bacteria;p__Firmicutes;c__Bacilli;o__Lactobacillales;f__Lactobacillaceae;g__Lactobacillus;s__Lactobacillus_salivarius
259	Vibrio_parahaemolyticus	0.80297	1	0.873555	1	0.016336	-3.98066	5.27347	d__Bacteria;p__Proteobacteria;c__Gammaproteobacteria;o__Vibrionales;f__Vibrionaceae;g__Vibrio;s__Vibrio_parahaemolyticus
260	Clostridiaceae_bacterium	0.725203	1	0.684164	1	-0.166042	-4.90899	4.1962	d__Bacteria;p__Firmicutes;c__Clostridia;o__Clostridiales;f__Clostridiaceae;g__Clostridiaceae_unclassified;s__Clostridiaceae_bacterium
261	Clostridium_sp._AM32-2	0.527538	1	0.618107	1	-0.170628	-5.32633	4.07955	d__Bacteria;p__Firmicutes;c__Clostridia;o__Clostridiales;f__Clostridiaceae;g__Clostridium;s__Clostridium_sp._AM32-2
262	Anaerostipes_caccae	0.789532	1	0.972855	1	-0.00692114	-3.5013	4.67328	d__Bacteria;p__Firmicutes;c__Clostridia;o__Clostridiales;f__Lachnospiraceae;g__Anaerostipes;s__Anaerostipes_caccae
263	Clostridium_sp._AM22-16AC	0.719332	1	0.805053	1	-0.0873924	-6.87826	3.64119	d__Bacteria;p__Firmicutes;c__Clostridia;o__Clostridiales;f__Clostridiaceae;g__Clostridium;s__Clostridium_sp._AM22-16AC
264	Clostridium_sp._AF27-2AA	0.446728	1	0.396477	1	-0.244444	-4.82183	2.56563	d__Bacteria;p__Firmicutes;c__Clostridia;o__Clostridiales;f__Clostridiaceae;g__Clostridium;s__Clostridium_sp._AF27-2AA
265	Butyricicoccus_sp._AM05-1	0.585132	1	0.514767	1	-0.192268	-4.86617	4.46775	d__Bacteria;p__Firmicutes;c__Clostridia;o__Clostridiales;f__Clostridiaceae;g__Butyricicoccus;s__Butyricicoccus_sp._AM05-1
266	Clostridiaceae_bacterium_TF01-6	0.634001	1	0.737255	1	-0.0859217	-3.89258	3.10733	d__Bacteria;p__Firmicutes;c__Clostridia;o__Clostridiales;f__Clostridiaceae;g__Clostridiaceae_unclassified;s__Clostridiaceae_bacterium_TF01-6
267	Clostridium_sp._OM08-29	0.342126	1	0.554323	1	-0.142571	-5.91419	3.62653	d__Bacteria;p__Firmicutes;c__Clostridia;o__Clostridiales;f__Clostridiaceae;g__Clostridium;s__Clostridium_sp._OM08-29
268	Lachnospiraceae_bacterium_A4	0.620473	1	0.914603	1	-0.0116365	-4.63484	3.09954	d__Bacteria;p__Firmicutes;c__Clostridia;o__Clostridiales;f__Lachnospiraceae;g__Lachnospiraceae_unclassified;s__Lachnospiraceae_bacterium_A4
269	Salmonella_enterica	0.49768	1	0.506827	1	-0.193047	-4.89832	2.9131	d__Bacteria;p__Proteobacteria;c__Gammaproteobacteria;o__Enterobacterales;f__Enterobacteriaceae;g__Salmonella;s__Salmonella_enterica
270	Shigella_dysenteriae	0.435149	1	0.484272	1	-0.177427	-4.7761	2.36427	d__Bacteria;p__Proteobacteria;c__Gammaproteobacteria;o__Enterobacterales;f__Enterobacteriaceae;g__Shigella;s__Shigella_dysenteriae
271	Roseburia_inulinivorans	0.72961	1	0.658581	1	-0.0818378	-4.67609	3.10198	d__Bacteria;p__Firmicutes;c__Clostridia;o__Clostridiales;f__Lachnospiraceae;g__Roseburia;s__Roseburia_inulinivorans
272	Alistipes_onderdonkii	0.326226	1	0.608696	1	-0.117363	-5.89881	3.61664	d__Bacteria;p__Bacteroidetes;c__Bacteroidia;o__Bacteroidales;f__Rikenellaceae;g__Alistipes;s__Alistipes_onderdonkii
273	Butyricicoccus_sp._AM28-25	0.606591	1	0.481699	1	-0.167715	-4.97594	3.7128	d__Bacteria;p__Firmicutes;c__Clostridia;o__Clostridiales;f__Clostridiaceae;g__Butyricicoccus;s__Butyricicoccus_sp._AM28-25
274	Prevotella_sp._CAG:5226	0.704738	1	0.38478	1	0.13678	-4.08473	4.34739	d__Bacteria;p__Bacteroidetes;c__Bacteroidia;o__Bacteroidales;f__Prevotellaceae;g__Prevotella;s__Prevotella_sp._CAG:5226
275	Clostridiales_bacterium_41_12_two_minus	0.809729	1	0.844194	1	-0.0703872	-3.58704	3.36228	d__Bacteria;p__Firmicutes;c__Clostridia;o__Clostridiales;f__Clostridiales_unclassified;g__Clostridiales_unclassified;s__Clostridiales_bacterium_41_12_two_minus
276	Blautia_sp._CAG:37	0.436921	1	0.325063	1	-0.247591	-4.36564	3.81672	d__Bacteria;p__Firmicutes;c__Clostridia;o__Clostridiales;f__Lachnospiraceae;g__Blautia;s__Blautia_sp._CAG:37
277	Bifidobacterium_bifidum	0.918405	1	0.721851	1	-0.0673609	-4.71095	5.1391	d__Bacteria;p__Actinobacteria;c__Actinobacteria;o__Bifidobacteriales;f__Bifidobacteriaceae;g__Bifidobacterium;s__Bifidobacterium_bifidum
278	Clostridium_sp._OF03-18AA	0.636051	1	0.545528	1	-0.152384	-4.71841	3.72625	d__Bacteria;p__Firmicutes;c__Clostridia;o__Clostridiales;f__Clostridiaceae;g__Clostridium;s__Clostridium_sp._OF03-18AA
279	Akkermansia_muciniphila	0.515987	1	0.932766	1	0.00508639	-5.89171	4.9725	d__Bacteria;p__Verrucomicrobia;c__Verrucomicrobiae;o__Verrucomicrobiales;f__Akkermansiaceae;g__Akkermansia;s__Akkermansia_muciniphila
280	Firmicutes_bacterium_CAG:102	0.524245	1	0.678247	1	-0.187537	-5.25468	3.26345	d__Bacteria;p__Firmicutes;c__Firmicutes_unclassified;o__Firmicutes_unclassified;f__Firmicutes_unclassified;g__Firmicutes_unclassified;s__Firmicutes_bacterium_CAG:102
281	Clostridium_sp._AM34-9AC	0.422008	1	0.646555	1	-0.234598	-6.00859	4.11573	d__Bacteria;p__Firmicutes;c__Clostridia;o__Clostridiales;f__Clostridiaceae;g__Clostridium;s__Clostridium_sp._AM34-9AC
282	Clostridium_sp._SN20	0.468767	1	0.467403	1	-0.301236	-8.59231	3.51211	d__Bacteria;p__Firmicutes;c__Clostridia;o__Clostridiales;f__Clostridiaceae;g__Clostridium;s__Clostridium_sp._SN20
283	Bacteroides_sp._4_3_47FAA	0.249645	1	0.245161	1	0.275425	-2.58086	5.41322	d__Bacteria;p__Bacteroidetes;c__Bacteroidia;o__Bacteroidales;f__Bacteroidaceae;g__Bacteroides;s__Bacteroides_sp._4_3_47FAA
284	Bacteroides_sp._CAG:714	0.725742	1	0.878386	1	-0.0403254	-4.49357	2.84002	d__Bacteria;p__Bacteroidetes;c__Bacteroidia;o__Bacteroidales;f__Bacteroidaceae;g__Bacteroides;s__Bacteroides_sp._CAG:714
285	Bacteroides_sp._HPS0048	0.474951	1	0.636475	1	-0.0793906	-4.29992	2.77367	d__Bacteria;p__Bacteroidetes;c__Bacteroidia;o__Bacteroidales;f__Bacteroidaceae;g__Bacteroides;s__Bacteroides_sp._HPS0048
286	Lachnospiraceae_bacterium_2_1_58FAA	0.248485	1	0.174341	1	0.296335	-2.71326	5.44783	d__Bacteria;p__Firmicutes;c__Clostridia;o__Clostridiales;f__Lachnospiraceae;g__Lachnospiraceae_unclassified;s__Lachnospiraceae_bacterium_2_1_58FAA
287	Megamonas_rupellensis	0.120258	1	0.290676	1	0.408885	-3.49002	10.6724	d__Bacteria;p__Firmicutes;c__Negativicutes;o__Selenomonadales;f__Selenomonadaceae;g__Megamonas;s__Megamonas_rupellensis
288	Pseudoalteromonas_ruthenica	0.91609	1	0.594364	1	-0.171445	-4.31302	4.61307	d__Bacteria;p__Proteobacteria;c__Gammaproteobacteria;o__Alteromonadales;f__Pseudoalteromonadaceae;g__Pseudoalteromonas;s__Pseudoalteromonas_ruthenica
289	Phascolarctobacterium_faecium	0.510936	1	0.48448	1	-0.171212	-3.79299	3.16073	d__Bacteria;p__Firmicutes;c__Negativicutes;o__Acidaminococcales;f__Acidaminococcaceae;g__Phascolarctobacterium;s__Phascolarctobacterium_faecium
290	Bacteroides_sp._CAG:1076	0.294984	1	0.38487	1	-0.190419	-5.9415	3.24262	d__Bacteria;p__Bacteroidetes;c__Bacteroidia;o__Bacteroidales;f__Bacteroidaceae;g__Bacteroides;s__Bacteroides_sp._CAG:1076
291	Bifidobacterium_breve	0.218095	1	0.198608	1	0.251025	-2.79068	7.68864	d__Bacteria;p__Actinobacteria;c__Actinobacteria;o__Bifidobacteriales;f__Bifidobacteriaceae;g__Bifidobacterium;s__Bifidobacterium_breve
292	Pseudomonas_aeruginosa	0.672448	1	0.546254	1	-0.147735	-6.13743	5.25579	d__Bacteria;p__Proteobacteria;c__Gammaproteobacteria;o__Pseudomonadales;f__Pseudomonadaceae;g__Pseudomonas;s__Pseudomonas_aeruginosa
293	Negativibacillus_massiliensis	0.215674	1	0.417084	1	-0.129459	-6.04168	2.88448	d__Bacteria;p__Firmicutes;c__Clostridia;o__Clostridiales;f__Ruminococcaceae;g__Negativibacillus;s__Negativibacillus_massiliensis
294	Veillonella_tobetsuensis	0.337569	1	0.141518	1	0.324394	-4.73265	5.88187	d__Bacteria;p__Firmicutes;c__Negativicutes;o__Veillonellales;f__Veillonellaceae;g__Veillonella;s__Veillonella_tobetsuensis
295	Blautia_wexlerae	0.461594	1	0.5645	1	-0.160828	-5.07224	3.10922	d__Bacteria;p__Firmicutes;c__Clostridia;o__Clostridiales;f__Lachnospiraceae;g__Blautia;s__Blautia_wexlerae
296	Prevotella_sp._AM23-5	0.290512	1	0.251555	1	0.252571	-2.78423	5.25977	d__Bacteria;p__Bacteroidetes;c__Bacteroidia;o__Bacteroidales;f__Prevotellaceae;g__Prevotella;s__Prevotella_sp._AM23-5
297	Roseburia_inulinivorans_CAG:15	0.693161	1	0.665021	1	-0.116524	-4.51022	2.95822	d__Bacteria;p__Firmicutes;c__Clostridia;o__Clostridiales;f__Lachnospiraceae;g__Roseburia;s__Roseburia_inulinivorans_CAG:15
298	Eubacterium_sp._CAG:38	0.990062	1	0.664264	1	-0.130432	-3.92324	4.11689	d__Bacteria;p__Firmicutes;c__Clostridia;o__Clostridiales;f__Eubacteriaceae;g__Eubacterium;s__Eubacterium_sp._CAG:38
299	Bacteroides_sp._D22	0.730444	1	0.746977	1	0.101199	-5.24888	3.68815	d__Bacteria;p__Bacteroidetes;c__Bacteroidia;o__Bacteroidales;f__Bacteroidaceae;g__Bacteroides;s__Bacteroides_sp._D22
300	Eubacterium_sp._CAG:251	0.601419	1	0.655908	1	-0.103411	-6.07318	3.83017	d__Bacteria;p__Firmicutes;c__Clostridia;o__Clostridiales;f__Eubacteriaceae;g__Eubacterium;s__Eubacterium_sp._CAG:251
301	Faecalibacterium_sp._AM43-5AT	0.822701	1	0.70006	1	-0.0940306	-3.23632	3.22922	d__Bacteria;p__Firmicutes;c__Clostridia;o__Clostridiales;f__Ruminococcaceae;g__Faecalibacterium;s__Faecalibacterium_sp._AM43-5AT
302	Clostridiales_bacterium_1_7_47FAA	0.973585	1	0.699375	1	0.100135	-4.54439	4.93527	d__Bacteria;p__Firmicutes;c__Clostridia;o__Clostridiales;f__Clostridiales_unclassified;g__Clostridiales_unclassified;s__Clostridiales_bacterium_1_7_47FAA
303	Parabacteroides_sp._AM44-16	0.418916	1	0.366166	1	0.262654	-4.03177	5.45288	d__Bacteria;p__Bacteroidetes;c__Bacteroidia;o__Bacteroidales;f__Tannerellaceae;g__Parabacteroides;s__Parabacteroides_sp._AM44-16
304	Clostridium_sp._CAG:127	0.293234	1	0.380581	1	-0.166575	-5.85049	4.02191	d__Bacteria;p__Firmicutes;c__Clostridia;o__Clostridiales;f__Clostridiaceae;g__Clostridium;s__Clostridium_sp._CAG:127
305	Bacteroides_cellulosilyticus_CAG:158	0.660935	1	0.948733	1	-0.0321642	-5.25839	3.53017	d__Bacteria;p__Bacteroidetes;c__Bacteroidia;o__Bacteroidales;f__Bacteroidaceae;g__Bacteroides;s__Bacteroides_cellulosilyticus_CAG:158
306	Bacteroides_fragilis_CAG:558	0.513783	1	0.397767	1	0.204267	-3.27213	4.78691	d__Bacteria;p__Bacteroidetes;c__Bacteroidia;o__Bacteroidales;f__Bacteroidaceae;g__Bacteroides;s__Bacteroides_fragilis_CAG:558
307	Bacteroides_sp._NMBE5	0.0653818	1	0.0702464	1	0.45297	-2.22996	5.33349	d__Bacteria;p__Bacteroidetes;c__Bacteroidia;o__Bacteroidales;f__Bacteroidaceae;g__Bacteroides;s__Bacteroides_sp._NMBE5
308	Roseburia_sp._CAG:309	0.147233	1	0.118497	1	0.388004	-2.42756	6.35525	d__Bacteria;p__Firmicutes;c__Clostridia;o__Clostridiales;f__Lachnospiraceae;g__Roseburia;s__Roseburia_sp._CAG:309
309	Ruminococcus_sp._CAG:254	0.352988	1	0.363409	1	-0.111405	-7.39133	4.86838	d__Bacteria;p__Firmicutes;c__Clostridia;o__Clostridiales;f__Ruminococcaceae;g__Ruminococcus;s__Ruminococcus_sp._CAG:254
310	Bacteroides_mediterraneensis	0.241768	1	0.413644	1	0.254626	-3.45097	8.73159	d__Bacteria;p__Bacteroidetes;c__Bacteroidia;o__Bacteroidales;f__Bacteroidaceae;g__Bacteroides;s__Bacteroides_mediterraneensis
311	Vibrio_sp._10N.286.45.A3	0.0379647	1	0.0196837	1	0.547306	-1.8836	6.25393	d__Bacteria;p__Proteobacteria;c__Gammaproteobacteria;o__Vibrionales;f__Vibrionaceae;g__Vibrio;s__Vibrio_sp._10N.286.45.A3
312	Clostridium_sp._AM33-3	0.550605	1	0.665474	1	-0.116015	-5.13996	4.08896	d__Bacteria;p__Firmicutes;c__Clostridia;o__Clostridiales;f__Clostridiaceae;g__Clostridium;s__Clostridium_sp._AM33-3
313	Streptococcus_parasanguinis	0.368144	1	0.216494	1	0.303582	-2.97461	5.85782	d__Bacteria;p__Firmicutes;c__Bacilli;o__Lactobacillales;f__Streptococcaceae;g__Streptococcus;s__Streptococcus_parasanguinis
314	Bacteroides_sp._2_1_33B	0.299061	1	0.305977	1	0.317073	-3.68082	5.81119	d__Bacteria;p__Bacteroidetes;c__Bacteroidia;o__Bacteroidales;f__Bacteroidaceae;g__Bacteroides;s__Bacteroides_sp._2_1_33B
315	Phascolarctobacterium_sp._CAG:207	0.619424	1	0.692429	1	-0.126526	-6.4565	3.73042	d__Bacteria;p__Firmicutes;c__Negativicutes;o__Acidaminococcales;f__Acidaminococcaceae;g__Phascolarctobacterium;s__Phascolarctobacterium_sp._CAG:207
316	Bacteroides_sp._2_1_22	0.924193	1	0.743981	1	0.0717563	-5.14281	4.34777	d__Bacteria;p__Bacteroidetes;c__Bacteroidia;o__Bacteroidales;f__Bacteroidaceae;g__Bacteroides;s__Bacteroides_sp._2_1_22
317	Eubacterium_sp._AM46-8	0.423742	1	0.510365	1	-0.131161	-3.66858	2.83673	d__Bacteria;p__Firmicutes;c__Clostridia;o__Clostridiales;f__Eubacteriaceae;g__Eubacterium;s__Eubacterium_sp._AM46-8
318	Enterobacter_cloacae	0.951809	1	0.82807	1	-0.115523	-7.76652	7.91006	d__Bacteria;p__Proteobacteria;c__Gammaproteobacteria;o__Enterobacterales;f__Enterobacteriaceae;g__Enterobacter;s__Enterobacter_cloacae
319	Proteobacteria_bacterium_CAG:139	0.922618	1	0.59223	1	-0.0975348	-5.14428	6.70249	d__Bacteria;p__Proteobacteria;c__Proteobacteria_unclassified;o__Proteobacteria_unclassified;f__Proteobacteria_unclassified;g__Proteobacteria_unclassified;s__Proteobacteria_bacterium_CAG:139
320	Dialister_invisus	0.528602	1	0.331261	1	0.200117	-4.97081	5.41996	d__Bacteria;p__Firmicutes;c__Negativicutes;o__Veillonellales;f__Veillonellaceae;g__Dialister;s__Dialister_invisus
321	Klebsiella_aerogenes	0.85324	1	0.921705	1	-0.0175745	-4.84636	5.59534	d__Bacteria;p__Proteobacteria;c__Gammaproteobacteria;o__Enterobacterales;f__Enterobacteriaceae;g__Klebsiella;s__Klebsiella_aerogenes
322	Geitlerinema_sp._FC_II	0.233221	1	0.090695	1	0.380887	-2.57231	5.55756	d__Bacteria;p__Cyanobacteria;c__Cyanobacteria_unclassified;o__Oscillatoriales;f__Coleofasciculaceae;g__Geitlerinema;s__Geitlerinema_sp._FC_II
323	Ruminococcus_sp._AM42-11	0.822662	1	0.957538	1	0.0172723	-6.03608	3.9747	d__Bacteria;p__Firmicutes;c__Clostridia;o__Clostridiales;f__Ruminococcaceae;g__Ruminococcus;s__Ruminococcus_sp._AM42-11
324	Parabacteroides_sp._20_3	0.231712	1	0.202611	1	0.424199	-3.23895	5.43846	d__Bacteria;p__Bacteroidetes;c__Bacteroidia;o__Bacteroidales;f__Tannerellaceae;g__Parabacteroides;s__Parabacteroides_sp._20_3
325	Ruminococcus_bromii	0.70276	1	0.554311	1	-0.138358	-3.96125	5.02864	d__Bacteria;p__Firmicutes;c__Clostridia;o__Clostridiales;f__Ruminococcaceae;g__Ruminococcus;s__Ruminococcus_bromii
326	Prevotella_sp._CAG:891	0.817584	1	0.877659	1	0.0210807	-8.7963	8.12509	d__Bacteria;p__Bacteroidetes;c__Bacteroidia;o__Bacteroidales;f__Prevotellaceae;g__Prevotella;s__Prevotella_sp._CAG:891
327	Prevotella_sp._AM42-24	0.332413	1	0.311902	1	0.207389	-2.21937	6.43886	d__Bacteria;p__Bacteroidetes;c__Bacteroidia;o__Bacteroidales;f__Prevotellaceae;g__Prevotella;s__Prevotella_sp._AM42-24
328	Clostridium_sp._CAG:217	0.592994	1	0.25602	1	-0.128506	-9.12004	9.93161	d__Bacteria;p__Firmicutes;c__Clostridia;o__Clostridiales;f__Clostridiaceae;g__Clostridium;s__Clostridium_sp._CAG:217
329	Parabacteroides_johnsonii	0.577232	1	0.699152	1	-0.110838	-4.83786	3.07476	d__Bacteria;p__Bacteroidetes;c__Bacteroidia;o__Bacteroidales;f__Tannerellaceae;g__Parabacteroides;s__Parabacteroides_johnsonii
330	Clostridium_sp._AM16-23	0.867788	1	0.858449	1	0.0307845	-3.04404	3.58022	d__Bacteria;p__Firmicutes;c__Clostridia;o__Clostridiales;f__Clostridiaceae;g__Clostridium;s__Clostridium_sp._AM16-23
331	Eubacterium_sp._CAG:248	0.261483	1	0.582421	1	-0.101523	-5.877	2.71106	d__Bacteria;p__Firmicutes;c__Clostridia;o__Clostridiales;f__Eubacteriaceae;g__Eubacterium;s__Eubacterium_sp._CAG:248
332	Veillonella_dispar	0.307931	1	0.210547	1	0.254579	-3.57723	5.59319	d__Bacteria;p__Firmicutes;c__Negativicutes;o__Veillonellales;f__Veillonellaceae;g__Veillonella;s__Veillonella_dispar
333	Prevotella_salivae	0.988113	1	0.897255	1	0.105827	-5.53168	4.38958	d__Bacteria;p__Bacteroidetes;c__Bacteroidia;o__Bacteroidales;f__Prevotellaceae;g__Prevotella;s__Prevotella_salivae
334	Thermotalea_metallivorans	0.964499	1	0.736678	1	0.0954638	-4.05514	4.04817	d__Bacteria;p__Firmicutes;c__Clostridia;o__Clostridiales;f__Clostridiaceae;g__Thermotalea;s__Thermotalea_metallivorans
335	Ruminococcus_sp._AM45-9BH	0.126238	1	0.127975	1	0.343607	-2.42005	6.37941	d__Bacteria;p__Firmicutes;c__Clostridia;o__Clostridiales;f__Ruminococcaceae;g__Ruminococcus;s__Ruminococcus_sp._AM45-9BH
336	Citrobacter_portucalensis	0.144816	1	0.160771	1	0.416991	-2.36725	6.03738	d__Bacteria;p__Proteobacteria;c__Gammaproteobacteria;o__Enterobacterales;f__Enterobacteriaceae;g__Citrobacter;s__Citrobacter_portucalensis
337	Bacteroides_eggerthii	0.345142	1	0.099348	1	0.448273	-3.61567	7.13405	d__Bacteria;p__Bacteroidetes;c__Bacteroidia;o__Bacteroidales;f__Bacteroidaceae;g__Bacteroides;s__Bacteroides_eggerthii
338	Subdoligranulum_sp._60_17	0.780443	1	0.85205	1	-0.0220767	-3.88685	3.10756	d__Bacteria;p__Firmicutes;c__Clostridia;o__Clostridiales;f__Ruminococcaceae;g__Subdoligranulum;s__Subdoligranulum_sp._60_17
339	Bacteroides_caccae	0.329652	1	0.300009	1	0.321759	-2.78468	4.83605	d__Bacteria;p__Bacteroidetes;c__Bacteroidia;o__Bacteroidales;f__Bacteroidaceae;g__Bacteroides;s__Bacteroides_caccae
340	Coprococcus_comes	0.304874	1	0.387959	1	0.238808	-2.80263	4.78967	d__Bacteria;p__Firmicutes;c__Clostridia;o__Clostridiales;f__Lachnospiraceae;g__Coprococcus;s__Coprococcus_comes
341	Eubacterium_ramulus	0.869467	1	0.549428	1	0.124142	-6.20438	5.25468	d__Bacteria;p__Firmicutes;c__Clostridia;o__Clostridiales;f__Eubacteriaceae;g__Eubacterium;s__Eubacterium_ramulus
342	Bacteroides_sp._3_1_19	0.131195	1	0.17169	1	0.419765	-3.54795	6.43047	d__Bacteria;p__Bacteroidetes;c__Bacteroidia;o__Bacteroidales;f__Bacteroidaceae;g__Bacteroides;s__Bacteroides_sp._3_1_19
343	Bifidobacterium_dentium	0.965647	1	0.771962	1	-0.0187589	-4.69262	4.53796	d__Bacteria;p__Actinobacteria;c__Actinobacteria;o__Bifidobacteriales;f__Bifidobacteriaceae;g__Bifidobacterium;s__Bifidobacterium_dentium
344	Faecalibacterium_sp._CAG:82	0.853558	1	0.8977	1	-0.0508738	-5.13105	3.56069	d__Bacteria;p__Firmicutes;c__Clostridia;o__Clostridiales;f__Ruminococcaceae;g__Faecalibacterium;s__Faecalibacterium_sp._CAG:82
345	Bacteroides_sp._CAG:98	0.66101	1	0.718614	1	-0.0443172	-4.71166	4.97104	d__Bacteria;p__Bacteroidetes;c__Bacteroidia;o__Bacteroidales;f__Bacteroidaceae;g__Bacteroides;s__Bacteroides_sp._CAG:98
346	Clostridium_sp._CAG:299	0.897896	1	0.702608	1	-0.061862	-4.7308	6.45797	d__Bacteria;p__Firmicutes;c__Clostridia;o__Clostridiales;f__Clostridiaceae;g__Clostridium;s__Clostridium_sp._CAG:299
347	Bacteroides_sp._AM37-9	0.970203	1	0.938498	1	0.0736944	-4.20948	3.49389	d__Bacteria;p__Bacteroidetes;c__Bacteroidia;o__Bacteroidales;f__Bacteroidaceae;g__Bacteroides;s__Bacteroides_sp._AM37-9
348	Sutterella_wadsworthensis	0.253618	1	0.232576	1	0.339709	-3.06879	5.95402	d__Bacteria;p__Proteobacteria;c__Betaproteobacteria;o__Burkholderiales;f__Sutterellaceae;g__Sutterella;s__Sutterella_wadsworthensis
349	Oscillibacter_sp._57_20	0.547866	1	0.574031	1	-0.188805	-4.26886	3.32076	d__Bacteria;p__Firmicutes;c__Clostridia;o__Clostridiales;f__Oscillospiraceae;g__Oscillibacter;s__Oscillibacter_sp._57_20
350	Faecalibacterium_sp._AF27-11BH	0.702908	1	0.756938	1	-0.0648266	-4.08047	3.57744	d__Bacteria;p__Firmicutes;c__Clostridia;o__Clostridiales;f__Ruminococcaceae;g__Faecalibacterium;s__Faecalibacterium_sp._AF27-11BH
351	Bacteroides_clarus	0.76448	1	0.643586	1	-0.113879	-3.93204	3.10407	d__Bacteria;p__Bacteroidetes;c__Bacteroidia;o__Bacteroidales;f__Bacteroidaceae;g__Bacteroides;s__Bacteroides_clarus
352	Blautia_sp._AF17-9LB	0.776035	1	0.961363	1	-0.0103439	-5.13352	3.15383	d__Bacteria;p__Firmicutes;c__Clostridia;o__Clostridiales;f__Lachnospiraceae;g__Blautia;s__Blautia_sp._AF17-9LB
353	Eubacterium_sp._CAG:202	0.0548349	1	0.63799	1	-0.060156	-10.3236	2.44784	d__Bacteria;p__Firmicutes;c__Clostridia;o__Clostridiales;f__Eubacteriaceae;g__Eubacterium;s__Eubacterium_sp._CAG:202
354	Bacteroides_sp._D2	0.880158	1	0.960651	1	0.0413433	-4.1984	4.62245	d__Bacteria;p__Bacteroidetes;c__Bacteroidia;o__Bacteroidales;f__Bacteroidaceae;g__Bacteroides;s__Bacteroides_sp._D2
355	Bacteroides_thetaiotaomicron_CAG:40	0.655185	1	0.487475	1	0.171376	-4.73877	3.99947	d__Bacteria;p__Bacteroidetes;c__Bacteroidia;o__Bacteroidales;f__Bacteroidaceae;g__Bacteroides;s__Bacteroides_thetaiotaomicron_CAG:40
356	Prevotella_sp._CAG:1031	0.573428	1	0.555608	1	-0.170339	-4.87679	3.06912	d__Bacteria;p__Bacteroidetes;c__Bacteroidia;o__Bacteroidales;f__Prevotellaceae;g__Prevotella;s__Prevotella_sp._CAG:1031
357	Eubacterium_sp._CAG:115	0.494907	1	0.805026	1	0.0556016	-7.7798	4.36514	d__Bacteria;p__Firmicutes;c__Clostridia;o__Clostridiales;f__Eubacteriaceae;g__Eubacterium;s__Eubacterium_sp._CAG:115
358	Prevotella_sp._109	0.204862	1	0.671742	1	-0.0602084	-7.38573	4.04515	d__Bacteria;p__Bacteroidetes;c__Bacteroidia;o__Bacteroidales;f__Prevotellaceae;g__Prevotella;s__Prevotella_sp._109
359	Bacteroides_uniformis	0.832352	1	0.81028	1	0.0584405	-3.63239	3.09046	d__Bacteria;p__Bacteroidetes;c__Bacteroidia;o__Bacteroidales;f__Bacteroidaceae;g__Bacteroides;s__Bacteroides_uniformis
360	Lachnospira_pectinoschiza	0.77358	1	0.756445	1	-0.078548	-3.76669	3.27885	d__Bacteria;p__Firmicutes;c__Clostridia;o__Clostridiales;f__Lachnospiraceae;g__Lachnospira;s__Lachnospira_pectinoschiza
361	Bacteroides_sp._43_108	0.264579	1	0.214246	1	0.35446	-3.29766	5.45865	d__Bacteria;p__Bacteroidetes;c__Bacteroidia;o__Bacteroidales;f__Bacteroidaceae;g__Bacteroides;s__Bacteroides_sp._43_108
362	Clostridium_sp._CAG:58	0.358819	1	0.310649	1	0.200794	-3.72328	4.92378	d__Bacteria;p__Firmicutes;c__Clostridia;o__Clostridiales;f__Clostridiaceae;g__Clostridium;s__Clostridium_sp._CAG:58
363	Bacteroides_caccae_CAG:21	0.305726	1	0.29278	1	0.330831	-3.34871	4.98012	d__Bacteria;p__Bacteroidetes;c__Bacteroidia;o__Bacteroidales;f__Bacteroidaceae;g__Bacteroides;s__Bacteroides_caccae_CAG:21
364	Veillonella_parvula	0.322713	1	0.26013	1	0.248893	-3.43289	8.00891	d__Bacteria;p__Firmicutes;c__Negativicutes;o__Veillonellales;f__Veillonellaceae;g__Veillonella;s__Veillonella_parvula
365	Bacteroides_intestinalis	0.745454	1	0.603877	1	0.10681	-4.31849	5.49526	d__Bacteria;p__Bacteroidetes;c__Bacteroidia;o__Bacteroidales;f__Bacteroidaceae;g__Bacteroides;s__Bacteroides_intestinalis
366	Bacteroides_sp._OF03-11BH	0.910539	1	0.613461	1	0.164936	-5.24545	6.75459	d__Bacteria;p__Bacteroidetes;c__Bacteroidia;o__Bacteroidales;f__Bacteroidaceae;g__Bacteroides;s__Bacteroides_sp._OF03-11BH
367	Bifidobacterium_longum	0.371119	1	0.489146	1	0.273605	-3.92327	7.87986	d__Bacteria;p__Actinobacteria;c__Actinobacteria;o__Bifidobacteriales;f__Bifidobacteriaceae;g__Bifidobacterium;s__Bifidobacterium_longum
368	Blautia_sp._AM47-4	0.592574	1	0.380524	1	-0.19154	-4.84948	2.56471	d__Bacteria;p__Firmicutes;c__Clostridia;o__Clostridiales;f__Lachnospiraceae;g__Blautia;s__Blautia_sp._AM47-4
369	Ruminococcus_sp._AF16-40	0.71994	1	0.679159	1	-0.137458	-4.54744	3.19412	d__Bacteria;p__Firmicutes;c__Clostridia;o__Clostridiales;f__Ruminococcaceae;g__Ruminococcus;s__Ruminococcus_sp._AF16-40
370	Bacteroides_coprophilus_CAG:333	0.922041	1	0.446066	1	0.190106	-5.42553	4.78942	d__Bacteria;p__Bacteroidetes;c__Bacteroidia;o__Bacteroidales;f__Bacteroidaceae;g__Bacteroides;s__Bacteroides_coprophilus_CAG:333
371	Eisenbergiella_sp._OF01-20	0.53186	1	0.898412	1	-0.0461972	-5.53936	3.27802	d__Bacteria;p__Firmicutes;c__Clostridia;o__Clostridiales;f__Lachnospiraceae;g__Eisenbergiella;s__Eisenbergiella_sp._OF01-20
372	Sutterella_sp._KLE1602	0.29126	1	0.246657	1	0.223721	-3.57406	5.17431	d__Bacteria;p__Proteobacteria;c__Betaproteobacteria;o__Burkholderiales;f__Sutterellaceae;g__Sutterella;s__Sutterella_sp._KLE1602
373	Enterobacter_bugandensis	0.394027	1	0.403097	1	0.239543	-3.6507	6.48577	d__Bacteria;p__Proteobacteria;c__Gammaproteobacteria;o__Enterobacterales;f__Enterobacteriaceae;g__Enterobacter;s__Enterobacter_bugandensis
374	Bacteroides_acidifaciens	0.900673	1	0.900025	1	-0.0575438	-3.7414	3.23602	d__Bacteria;p__Bacteroidetes;c__Bacteroidia;o__Bacteroidales;f__Bacteroidaceae;g__Bacteroides;s__Bacteroides_acidifaciens
375	Bacteroides_thetaiotaomicron	0.577228	1	0.470212	1	0.215526	-3.70039	5.80307	d__Bacteria;p__Bacteroidetes;c__Bacteroidia;o__Bacteroidales;f__Bacteroidaceae;g__Bacteroides;s__Bacteroides_thetaiotaomicron
376	Bacteroides_sp._AF14-46	0.73557	1	0.638472	1	-0.141925	-4.20493	3.32257	d__Bacteria;p__Bacteroidetes;c__Bacteroidia;o__Bacteroidales;f__Bacteroidaceae;g__Bacteroides;s__Bacteroides_sp._AF14-46
377	Bacteroides_faecis	0.272431	1	0.116152	1	0.381016	-4.0068	5.10448	d__Bacteria;p__Bacteroidetes;c__Bacteroidia;o__Bacteroidales;f__Bacteroidaceae;g__Bacteroides;s__Bacteroides_faecis
378	Bacteroides_plebeius	0.56326	1	0.708407	1	0.0651329	-3.35285	7.33172	d__Bacteria;p__Bacteroidetes;c__Bacteroidia;o__Bacteroidales;f__Bacteroidaceae;g__Bacteroides;s__Bacteroides_plebeius
379	Dorea_longicatena	0.657871	1	0.794847	1	0.0150202	-4.21019	4.22882	d__Bacteria;p__Firmicutes;c__Clostridia;o__Clostridiales;f__Lachnospiraceae;g__Dorea;s__Dorea_longicatena
380	Firmicutes_bacterium_CAG:41	0.531705	1	0.467816	1	0.180193	-3.47013	4.15586	d__Bacteria;p__Firmicutes;c__Firmicutes_unclassified;o__Firmicutes_unclassified;f__Firmicutes_unclassified;g__Firmicutes_unclassified;s__Firmicutes_bacterium_CAG:41
381	Bacteroides_sp._3_1_40A	0.435396	1	0.416944	1	0.220325	-3.65511	4.7611	d__Bacteria;p__Bacteroidetes;c__Bacteroidia;o__Bacteroidales;f__Bacteroidaceae;g__Bacteroides;s__Bacteroides_sp._3_1_40A
382	Clostridium_sp._AF28-12	0.267964	1	0.176529	1	0.383189	-2.57203	4.26844	d__Bacteria;p__Firmicutes;c__Clostridia;o__Clostridiales;f__Clostridiaceae;g__Clostridium;s__Clostridium_sp._AF28-12
383	Clostridium_sp._KLE_1755	0.869685	1	0.97469	1	0.0558459	-6.00212	4.88351	d__Bacteria;p__Firmicutes;c__Clostridia;o__Clostridiales;f__Clostridiaceae;g__Clostridium;s__Clostridium_sp._KLE_1755
384	Bacteroides_finegoldii_CAG:203	0.880815	1	0.880073	1	0.0319037	-3.95265	4.24411	d__Bacteria;p__Bacteroidetes;c__Bacteroidia;o__Bacteroidales;f__Bacteroidaceae;g__Bacteroides;s__Bacteroides_finegoldii_CAG:203
385	Acidaminococcus_intestini	0.257484	1	0.952112	1	0.00276577	-12.0127	2.86189	d__Bacteria;p__Firmicutes;c__Negativicutes;o__Acidaminococcales;f__Acidaminococcaceae;g__Acidaminococcus;s__Acidaminococcus_intestini
386	Parabacteroides_sp._AF27-14	0.28165	1	0.297198	1	0.331823	-3.74967	5.86598	d__Bacteria;p__Bacteroidetes;c__Bacteroidia;o__Bacteroidales;f__Tannerellaceae;g__Parabacteroides;s__Parabacteroides_sp._AF27-14
387	Alistipes_sp._HGB5	0.729004	1	0.928469	1	0.021774	-4.169	4.40043	d__Bacteria;p__Bacteroidetes;c__Bacteroidia;o__Bacteroidales;f__Rikenellaceae;g__Alistipes;s__Alistipes_sp._HGB5
388	Bacteroidaceae_bacterium	0.901271	1	0.81746	1	0.0829797	-3.68503	3.56374	d__Bacteria;p__Bacteroidetes;c__Bacteroidia;o__Bacteroidales;f__Bacteroidaceae;g__Bacteroidaceae_unclassified;s__Bacteroidaceae_bacterium
389	Coprococcus_catus	0.935632	1	0.884347	1	0.025351	-3.6715	4.26286	d__Bacteria;p__Firmicutes;c__Clostridia;o__Clostridiales;f__Lachnospiraceae;g__Coprococcus;s__Coprococcus_catus
390	Intestinimonas_butyriciproducens	0.570189	1	0.945701	1	0.0317021	-3.6283	6.50113	d__Bacteria;p__Firmicutes;c__Clostridia;o__Clostridiales;f__Clostridiales_unclassified;g__Intestinimonas;s__Intestinimonas_butyriciproducens
391	Firmicutes_bacterium_AF36-3BH	0.679695	1	0.941369	1	0.0370039	-4.95915	5.20615	d__Bacteria;p__Firmicutes;c__Firmicutes_unclassified;o__Firmicutes_unclassified;f__Firmicutes_unclassified;g__Firmicutes_unclassified;s__Firmicutes_bacterium_AF36-3BH
392	Parabacteroides_goldsteinii	0.839418	1	0.767173	1	-0.130363	-5.96051	4.01138	d__Bacteria;p__Bacteroidetes;c__Bacteroidia;o__Bacteroidales;f__Tannerellaceae;g__Parabacteroides;s__Parabacteroides_goldsteinii
393	Parabacteroides_sp._AF39-10AC	0.835205	1	0.808593	1	0.0472339	-5.2933	5.23258	d__Bacteria;p__Bacteroidetes;c__Bacteroidia;o__Bacteroidales;f__Tannerellaceae;g__Parabacteroides;s__Parabacteroides_sp._AF39-10AC
394	Bacteroides_sp._14(A)	0.745174	1	0.799852	1	0.139487	-4.38248	6.26174	d__Bacteria;p__Bacteroidetes;c__Bacteroidia;o__Bacteroidales;f__Bacteroidaceae;g__Bacteroides;s__Bacteroides_sp._14(A)
395	Bacteroides_sp._D20	0.580198	1	0.531561	1	0.213388	-2.59648	5.12192	d__Bacteria;p__Bacteroidetes;c__Bacteroidia;o__Bacteroidales;f__Bacteroidaceae;g__Bacteroides;s__Bacteroides_sp._D20
396	Porphyromonas_sp._31_2	0.312577	1	0.299737	1	0.28243	-3.3553	5.26394	d__Bacteria;p__Bacteroidetes;c__Bacteroidia;o__Bacteroidales;f__Porphyromonadaceae;g__Porphyromonas;s__Porphyromonas_sp._31_2
397	Parabacteroides_sp._AM58-2XD	0.854227	1	0.976373	1	0.0138635	-3.98481	3.73851	d__Bacteria;p__Bacteroidetes;c__Bacteroidia;o__Bacteroidales;f__Tannerellaceae;g__Parabacteroides;s__Parabacteroides_sp._AM58-2XD
398	Sutterella_megalosphaeroides	0.974633	1	0.893861	1	-0.0931513	-4.20038	4.38778	d__Bacteria;p__Proteobacteria;c__Betaproteobacteria;o__Burkholderiales;f__Sutterellaceae;g__Sutterella;s__Sutterella_megalosphaeroides
399	Prevotella_sp._TF12-30	0.814204	1	0.605921	1	-0.068728	-5.28852	4.70829	d__Bacteria;p__Bacteroidetes;c__Bacteroidia;o__Bacteroidales;f__Prevotellaceae;g__Prevotella;s__Prevotella_sp._TF12-30
400	Dorea_formicigenerans	0.987199	1	0.78692	1	0.0283272	-3.85341	3.90935	d__Bacteria;p__Firmicutes;c__Clostridia;o__Clostridiales;f__Lachnospiraceae;g__Dorea;s__Dorea_formicigenerans
401	Gemmiger_formicilis	0.779771	1	0.762069	1	-0.0639894	-4.1183	3.97107	d__Bacteria;p__Firmicutes;c__Clostridia;o__Clostridiales;f__Ruminococcaceae;g__Gemmiger;s__Gemmiger_formicilis
402	Phocea_massiliensis	0.790597	1	0.29748	1	0.214225	-4.98661	4.19895	d__Bacteria;p__Firmicutes;c__Clostridia;o__Clostridiales;f__Ruminococcaceae;g__Phocea;s__Phocea_massiliensis
403	Clostridium_sp._AT4	0.326985	1	0.278993	1	0.238875	-3.70407	6.90765	d__Bacteria;p__Firmicutes;c__Clostridia;o__Clostridiales;f__Clostridiaceae;g__Clostridium;s__Clostridium_sp._AT4
404	Bacteroides_coprophilus	0.959794	1	0.853153	1	0.0449257	-6.96346	4.97147	d__Bacteria;p__Bacteroidetes;c__Bacteroidia;o__Bacteroidales;f__Bacteroidaceae;g__Bacteroides;s__Bacteroides_coprophilus
405	Enterococcus_faecalis	0.216363	1	0.165883	1	0.24487	-2.28167	11.9061	d__Bacteria;p__Firmicutes;c__Bacilli;o__Lactobacillales;f__Enterococcaceae;g__Enterococcus;s__Enterococcus_faecalis
406	Bacteroides_sp._AM16-24	0.936187	1	0.929702	1	-0.00810404	-4.88918	5.09239	d__Bacteria;p__Bacteroidetes;c__Bacteroidia;o__Bacteroidales;f__Bacteroidaceae;g__Bacteroides;s__Bacteroides_sp._AM16-24
407	Bacteroides_sp._AF34-31BH	0.479228	1	0.928239	1	0.0196068	-3.45298	5.07446	d__Bacteria;p__Bacteroidetes;c__Bacteroidia;o__Bacteroidales;f__Bacteroidaceae;g__Bacteroides;s__Bacteroides_sp._AF34-31BH
408	Eggerthella_lenta	0.666605	1	0.474562	1	0.19167	-4.7012	4.57878	d__Bacteria;p__Actinobacteria;c__Coriobacteriia;o__Eggerthellales;f__Eggerthellaceae;g__Eggerthella;s__Eggerthella_lenta
409	Sutterella_sp._AM11-39	0.681514	1	0.469461	1	-0.0735215	-12.0155	5.83532	d__Bacteria;p__Proteobacteria;c__Betaproteobacteria;o__Burkholderiales;f__Sutterellaceae;g__Sutterella;s__Sutterella_sp._AM11-39
410	Firmicutes_bacterium_AF16-15	0.975194	1	0.814004	1	0.0833614	-3.8508	4.1371	d__Bacteria;p__Firmicutes;c__Firmicutes_unclassified;o__Firmicutes_unclassified;f__Firmicutes_unclassified;g__Firmicutes_unclassified;s__Firmicutes_bacterium_AF16-15
411	Streptococcus_mitis	0.936919	1	0.932589	1	0.0155504	-7.23252	9.15029	d__Bacteria;p__Firmicutes;c__Bacilli;o__Lactobacillales;f__Streptococcaceae;g__Streptococcus;s__Streptococcus_mitis
412	Prevotella_marshii	0.647694	1	0.945137	1	-0.0407091	-5.8304	2.81271	d__Bacteria;p__Bacteroidetes;c__Bacteroidia;o__Bacteroidales;f__Prevotellaceae;g__Prevotella;s__Prevotella_marshii
413	Bacteroidales_bacterium_43_8	0.718514	1	0.696512	1	-0.138843	-2.9882	3.14636	d__Bacteria;p__Bacteroidetes;c__Bacteroidia;o__Bacteroidales;f__Bacteroidales_unclassified;g__Bacteroidales_unclassified;s__Bacteroidales_bacterium_43_8
414	Parabacteroides_sp._D26	0.458655	1	0.450315	1	0.188181	-4.98181	5.1378	d__Bacteria;p__Bacteroidetes;c__Bacteroidia;o__Bacteroidales;f__Tannerellaceae;g__Parabacteroides;s__Parabacteroides_sp._D26
415	Bacteroides_sp._4_1_36	0.84522	1	0.901167	1	-0.023369	-4.03285	4.18366	d__Bacteria;p__Bacteroidetes;c__Bacteroidia;o__Bacteroidales;f__Bacteroidaceae;g__Bacteroides;s__Bacteroides_sp._4_1_36
416	Bacteroides_sp._D1	0.634843	1	0.874778	1	0.0501731	-6.82091	3.68387	d__Bacteria;p__Bacteroidetes;c__Bacteroidia;o__Bacteroidales;f__Bacteroidaceae;g__Bacteroides;s__Bacteroides_sp._D1
417	Prevotella_sp._oral_taxon_472	0.514649	1	0.555301	1	-0.152346	-4.25045	3.43785	d__Bacteria;p__Bacteroidetes;c__Bacteroidia;o__Bacteroidales;f__Prevotellaceae;g__Prevotella;s__Prevotella_sp._oral_taxon_472
418	Bacteroides_sp._AF32-15BH	0.336808	1	0.286706	1	0.207831	-3.52981	5.45449	d__Bacteria;p__Bacteroidetes;c__Bacteroidia;o__Bacteroidales;f__Bacteroidaceae;g__Bacteroides;s__Bacteroides_sp._AF32-15BH
419	Eubacterium_sp._CAG:76	0.94379	1	0.947528	1	-0.0575315	-4.329	3.97054	d__Bacteria;p__Firmicutes;c__Clostridia;o__Clostridiales;f__Eubacteriaceae;g__Eubacterium;s__Eubacterium_sp._CAG:76
420	Anaerostipes_hadrus	0.455586	1	0.402152	1	0.184696	-3.20676	4.16144	d__Bacteria;p__Firmicutes;c__Clostridia;o__Clostridiales;f__Lachnospiraceae;g__Anaerostipes;s__Anaerostipes_hadrus
421	Bacteroides_coprocola	0.362002	1	0.882941	1	-0.131707	-7.38868	3.52119	d__Bacteria;p__Bacteroidetes;c__Bacteroidia;o__Bacteroidales;f__Bacteroidaceae;g__Bacteroides;s__Bacteroides_coprocola
422	Bacteroides_ndongoniae	0.879456	1	0.935895	1	0.0230915	-3.33284	3.93185	d__Bacteria;p__Bacteroidetes;c__Bacteroidia;o__Bacteroidales;f__Bacteroidaceae;g__Bacteroides;s__Bacteroides_ndongoniae
423	Firmicutes_bacterium_AM55-24TS	0.498645	1	0.447484	1	0.149791	-3.62757	5.08163	d__Bacteria;p__Firmicutes;c__Firmicutes_unclassified;o__Firmicutes_unclassified;f__Firmicutes_unclassified;g__Firmicutes_unclassified;s__Firmicutes_bacterium_AM55-24TS
424	Eisenbergiella_massiliensis	0.701873	1	0.285665	1	0.218685	-4.95936	6.15798	d__Bacteria;p__Firmicutes;c__Clostridia;o__Clostridiales;f__Lachnospiraceae;g__Eisenbergiella;s__Eisenbergiella_massiliensis
425	Prevotella_buccae	0.914829	1	0.98186	1	-0.0264733	-4.45954	3.71909	d__Bacteria;p__Bacteroidetes;c__Bacteroidia;o__Bacteroidales;f__Prevotellaceae;g__Prevotella;s__Prevotella_buccae
426	Prevotella_lascolaii	0.305526	1	0.298814	1	0.308629	-2.38501	4.65081	d__Bacteria;p__Bacteroidetes;c__Bacteroidia;o__Bacteroidales;f__Prevotellaceae;g__Prevotella;s__Prevotella_lascolaii
427	Bacteroides_sp._3_1_23	0.64425	1	0.331228	1	0.265159	-4.67664	5.02339	d__Bacteria;p__Bacteroidetes;c__Bacteroidia;o__Bacteroidales;f__Bacteroidaceae;g__Bacteroides;s__Bacteroides_sp._3_1_23
428	Prevotella_disiens	0.512982	1	0.592973	1	0.104762	-3.23307	5.30462	d__Bacteria;p__Bacteroidetes;c__Bacteroidia;o__Bacteroidales;f__Prevotellaceae;g__Prevotella;s__Prevotella_disiens
429	Bacteroides_sp._CF01-10NS	0.664464	1	0.350914	1	0.205547	-3.98174	5.55292	d__Bacteria;p__Bacteroidetes;c__Bacteroidia;o__Bacteroidales;f__Bacteroidaceae;g__Bacteroides;s__Bacteroides_sp._CF01-10NS
430	Clostridiales_bacterium_VE202-26	0.759971	1	0.635906	1	0.151937	-3.7912	4.22127	d__Bacteria;p__Firmicutes;c__Clostridia;o__Clostridiales;f__Clostridiales_unclassified;g__Clostridiales_unclassified;s__Clostridiales_bacterium_VE202-26
431	Sutterella_parvirubra	0.240109	1	0.462467	1	0.148216	-2.74941	8.57907	d__Bacteria;p__Proteobacteria;c__Betaproteobacteria;o__Burkholderiales;f__Sutterellaceae;g__Sutterella;s__Sutterella_parvirubra
432	Bacteroides_stercoris	0.858874	1	0.970631	1	0.00595535	-3.74753	4.76447	d__Bacteria;p__Bacteroidetes;c__Bacteroidia;o__Bacteroidales;f__Bacteroidaceae;g__Bacteroides;s__Bacteroides_stercoris
433	Bacteroides_plebeius_CAG:211	0.535601	1	0.604476	1	0.0891609	-3.99016	9.18932	d__Bacteria;p__Bacteroidetes;c__Bacteroidia;o__Bacteroidales;f__Bacteroidaceae;g__Bacteroides;s__Bacteroides_plebeius_CAG:211
434	Acinetobacter_baumannii	0.614043	1	0.783038	1	-0.0792659	-3.83224	2.66448	d__Bacteria;p__Proteobacteria;c__Gammaproteobacteria;o__Pseudomonadales;f__Moraxellaceae;g__Acinetobacter;s__Acinetobacter_baumannii
435	Bacteroides_stercoris_CAG:120	0.732292	1	0.958979	1	-0.014364	-3.46658	3.72468	d__Bacteria;p__Bacteroidetes;c__Bacteroidia;o__Bacteroidales;f__Bacteroidaceae;g__Bacteroides;s__Bacteroides_stercoris_CAG:120
436	Blautia_sp._KGMB01111	0.850321	1	0.926425	1	0.0259403	-4.02172	3.26839	d__Bacteria;p__Firmicutes;c__Clostridia;o__Clostridiales;f__Lachnospiraceae;g__Blautia;s__Blautia_sp._KGMB01111
437	Tyzzerella_nexilis	0.470164	1	0.431151	1	0.176137	-3.4234	5.14042	d__Bacteria;p__Firmicutes;c__Clostridia;o__Clostridiales;f__Lachnospiraceae;g__Tyzzerella;s__Tyzzerella_nexilis
438	Bacteroides_sp._2_2_4	0.758076	1	0.442808	1	0.141738	-5.3341	4.29187	d__Bacteria;p__Bacteroidetes;c__Bacteroidia;o__Bacteroidales;f__Bacteroidaceae;g__Bacteroides;s__Bacteroides_sp._2_2_4
439	Bacteroides_sp._1_1_14	0.678062	1	0.52883	1	0.232227	-3.78395	4.69472	d__Bacteria;p__Bacteroidetes;c__Bacteroidia;o__Bacteroidales;f__Bacteroidaceae;g__Bacteroides;s__Bacteroides_sp._1_1_14
440	Bacteroides_sp._3_1_13	0.979246	1	0.790131	1	0.107026	-3.80546	4.04044	d__Bacteria;p__Bacteroidetes;c__Bacteroidia;o__Bacteroidales;f__Bacteroidaceae;g__Bacteroides;s__Bacteroides_sp._3_1_13
441	Megasphaera_elsdenii	0.443915	1	0.253951	1	0.162691	-4.24664	9.49493	d__Bacteria;p__Firmicutes;c__Negativicutes;o__Veillonellales;f__Veillonellaceae;g__Megasphaera;s__Megasphaera_elsdenii
442	Bacteroides_sp._OF04-15BH	0.682881	1	0.286547	1	0.177504	-5.6247	8.41143	d__Bacteria;p__Bacteroidetes;c__Bacteroidia;o__Bacteroidales;f__Bacteroidaceae;g__Bacteroides;s__Bacteroides_sp._OF04-15BH
443	Bacteroides_sp._KFT8	0.739638	1	0.318983	1	0.184902	-4.5282	5.4586	d__Bacteria;p__Bacteroidetes;c__Bacteroidia;o__Bacteroidales;f__Bacteroidaceae;g__Bacteroides;s__Bacteroides_sp._KFT8
444	Parasutterella_excrementihominis	0.902533	1	0.988063	1	-0.0026097	-6.09103	7.66584	d__Bacteria;p__Proteobacteria;c__Betaproteobacteria;o__Burkholderiales;f__Sutterellaceae;g__Parasutterella;s__Parasutterella_excrementihominis
445	Parabacteroides_distasonis	0.203151	1	0.21045	1	0.428557	-4.60103	7.23036	d__Bacteria;p__Bacteroidetes;c__Bacteroidia;o__Bacteroidales;f__Tannerellaceae;g__Parabacteroides;s__Parabacteroides_distasonis
446	Bacteroides_ovatus	0.970714	1	0.437275	1	0.17706	-5.06384	5.04605	d__Bacteria;p__Bacteroidetes;c__Bacteroidia;o__Bacteroidales;f__Bacteroidaceae;g__Bacteroides;s__Bacteroides_ovatus
447	Bacteroides_fluxus	0.368071	1	0.490753	1	0.0868932	-2.82766	7.17271	d__Bacteria;p__Bacteroidetes;c__Bacteroidia;o__Bacteroidales;f__Bacteroidaceae;g__Bacteroides;s__Bacteroides_fluxus
448	Streptococcus_oralis	0.592776	1	0.469601	1	0.173351	-3.20959	6.54174	d__Bacteria;p__Firmicutes;c__Bacilli;o__Lactobacillales;f__Streptococcaceae;g__Streptococcus;s__Streptococcus_oralis
449	Clostridium_sp._AM34-11AC	0.92225	1	0.880344	1	0.0221276	-5.03987	3.28249	d__Bacteria;p__Firmicutes;c__Clostridia;o__Clostridiales;f__Clostridiaceae;g__Clostridium;s__Clostridium_sp._AM34-11AC
450	Bacteroides_sp._AM16-15	0.957014	1	0.989021	1	-0.0197738	-3.64006	3.2475	d__Bacteria;p__Bacteroidetes;c__Bacteroidia;o__Bacteroidales;f__Bacteroidaceae;g__Bacteroides;s__Bacteroides_sp._AM16-15
451	Eubacterium_sp._CAG:86	0.389676	1	0.83887	1	0.0272709	-6.31509	4.00445	d__Bacteria;p__Firmicutes;c__Clostridia;o__Clostridiales;f__Eubacteriaceae;g__Eubacterium;s__Eubacterium_sp._CAG:86
452	Streptococcus_agalactiae	0.276712	1	0.639572	1	0.126436	-2.67669	6.32346	d__Bacteria;p__Firmicutes;c__Bacilli;o__Lactobacillales;f__Streptococcaceae;g__Streptococcus;s__Streptococcus_agalactiae
453	Mesosutterella_multiformis	0.818585	1	0.859986	1	0.0561246	-5.15622	3.97524	d__Bacteria;p__Proteobacteria;c__Betaproteobacteria;o__Burkholderiales;f__Sutterellaceae;g__Mesosutterella;s__Mesosutterella_multiformis
454	Bifidobacterium_adolescentis	0.587091	1	0.631784	1	0.0725027	-4.15642	6.47578	d__Bacteria;p__Actinobacteria;c__Actinobacteria;o__Bifidobacteriales;f__Bifidobacteriaceae;g__Bifidobacterium;s__Bifidobacterium_adolescentis
455	Faecalibacterium_sp._Marseille-P9312	0.496377	1	0.431626	1	0.203081	-2.85325	3.20289	d__Bacteria;p__Firmicutes;c__Clostridia;o__Clostridiales;f__Ruminococcaceae;g__Faecalibacterium;s__Faecalibacterium_sp._Marseille-P9312
456	Barnesiella_intestinihominis	0.987968	1	0.806594	1	0.0445449	-4.21749	7.08478	d__Bacteria;p__Bacteroidetes;c__Bacteroidia;o__Bacteroidales;f__Barnesiellaceae;g__Barnesiella;s__Barnesiella_intestinihominis
457	Streptococcus_pneumoniae	0.317392	1	0.195704	1	0.313608	-3.72467	5.39738	d__Bacteria;p__Firmicutes;c__Bacilli;o__Lactobacillales;f__Streptococcaceae;g__Streptococcus;s__Streptococcus_pneumoniae
458	Bacteroides_finegoldii	0.584033	1	0.476629	1	0.174897	-4.98036	4.96236	d__Bacteria;p__Bacteroidetes;c__Bacteroidia;o__Bacteroidales;f__Bacteroidaceae;g__Bacteroides;s__Bacteroides_finegoldii
459	Phascolarctobacterium_sp.	0.745058	1	0.582655	1	0.117001	-4.04645	4.89525	d__Bacteria;p__Firmicutes;c__Negativicutes;o__Acidaminococcales;f__Acidaminococcaceae;g__Phascolarctobacterium;s__Phascolarctobacterium_sp.
460	Bacteroides_nordii	0.494603	1	0.752615	1	0.0838482	-7.12584	5.34498	d__Bacteria;p__Bacteroidetes;c__Bacteroidia;o__Bacteroidales;f__Bacteroidaceae;g__Bacteroides;s__Bacteroides_nordii
461	Parabacteroides_sp._CAG:409	0.943786	1	0.940688	1	0.0196499	-6.60837	4.82869	d__Bacteria;p__Bacteroidetes;c__Bacteroidia;o__Bacteroidales;f__Tannerellaceae;g__Parabacteroides;s__Parabacteroides_sp._CAG:409
462	Parabacteroides_sp._AM08-6	0.793558	1	0.848913	1	0.0617687	-3.84099	4.09746	d__Bacteria;p__Bacteroidetes;c__Bacteroidia;o__Bacteroidales;f__Tannerellaceae;g__Parabacteroides;s__Parabacteroides_sp._AM08-6
463	Megasphaera_sp._AM44-1BH	0.973441	1	0.845977	1	-0.029551	-6.57924	4.70432	d__Bacteria;p__Firmicutes;c__Negativicutes;o__Veillonellales;f__Veillonellaceae;g__Megasphaera;s__Megasphaera_sp._AM44-1BH
464	Prevotella_marseillensis	0.774668	1	0.954437	1	-0.0154848	-4.4409	3.58677	d__Bacteria;p__Bacteroidetes;c__Bacteroidia;o__Bacteroidales;f__Prevotellaceae;g__Prevotella;s__Prevotella_marseillensis
465	Bacteroides_sp._CAG:443	0.700689	1	0.815422	1	0.0219733	-3.33204	5.98304	d__Bacteria;p__Bacteroidetes;c__Bacteroidia;o__Bacteroidales;f__Bacteroidaceae;g__Bacteroides;s__Bacteroides_sp._CAG:443
466	Clostridium_sp._CAG:43	0.271369	1	0.33287	1	0.18096	-3.16839	7.02238	d__Bacteria;p__Firmicutes;c__Clostridia;o__Clostridiales;f__Clostridiaceae;g__Clostridium;s__Clostridium_sp._CAG:43
467	Parabacteroides_merdae	0.884403	1	0.822379	1	0.0623716	-4.15163	4.08468	d__Bacteria;p__Bacteroidetes;c__Bacteroidia;o__Bacteroidales;f__Tannerellaceae;g__Parabacteroides;s__Parabacteroides_merdae
468	Ruminococcus_sp._OM02-16LB	0.650145	1	0.703203	1	0.0864873	-4.18215	5.19273	d__Bacteria;p__Firmicutes;c__Clostridia;o__Clostridiales;f__Ruminococcaceae;g__Ruminococcus;s__Ruminococcus_sp._OM02-16LB
469	Bacteroides_oleiciplenus	0.505917	1	0.572395	1	0.17472	-3.413	4.78393	d__Bacteria;p__Bacteroidetes;c__Bacteroidia;o__Bacteroidales;f__Bacteroidaceae;g__Bacteroides;s__Bacteroides_oleiciplenus
470	Bacteroides_sp._1_1_30	0.851712	1	0.473955	1	0.13625	-4.77177	5.11963	d__Bacteria;p__Bacteroidetes;c__Bacteroidia;o__Bacteroidales;f__Bacteroidaceae;g__Bacteroides;s__Bacteroides_sp._1_1_30
471	Prevotella_melaninogenica	0.920229	1	0.857894	1	0.0438586	-3.77271	4.07958	d__Bacteria;p__Bacteroidetes;c__Bacteroidia;o__Bacteroidales;f__Prevotellaceae;g__Prevotella;s__Prevotella_melaninogenica
472	Megasphaera_micronuciformis	0.737657	1	0.361996	1	0.180945	-7.01442	5.73515	d__Bacteria;p__Firmicutes;c__Negativicutes;o__Veillonellales;f__Veillonellaceae;g__Megasphaera;s__Megasphaera_micronuciformis
473	Bifidobacterium_pseudocatenulatum	0.311356	1	0.439284	1	0.153082	-3.23889	8.96319	d__Bacteria;p__Actinobacteria;c__Actinobacteria;o__Bifidobacteriales;f__Bifidobacteriaceae;g__Bifidobacterium;s__Bifidobacterium_pseudocatenulatum
474	Prevotellamassilia_timonensis	0.699683	1	0.527674	1	0.125174	-3.16461	5.02326	d__Bacteria;p__Bacteroidetes;c__Bacteroidia;o__Bacteroidales;f__Prevotellaceae;g__Prevotellamassilia;s__Prevotellamassilia_timonensis
475	Clostridium_sp._OF09-36	0.728593	1	0.609096	1	0.10846	-4.22129	4.09041	d__Bacteria;p__Firmicutes;c__Clostridia;o__Clostridiales;f__Clostridiaceae;g__Clostridium;s__Clostridium_sp._OF09-36
476	Phascolarctobacterium_succinatutens	0.985899	1	0.949181	1	-0.0171569	-4.55435	4.84561	d__Bacteria;p__Firmicutes;c__Negativicutes;o__Acidaminococcales;f__Acidaminococcaceae;g__Phascolarctobacterium;s__Phascolarctobacterium_succinatutens
477	Phascolarctobacterium_sp._CAG:266	0.696416	1	0.916487	1	0.00553031	-8.44303	6.02052	d__Bacteria;p__Firmicutes;c__Negativicutes;o__Acidaminococcales;f__Acidaminococcaceae;g__Phascolarctobacterium;s__Phascolarctobacterium_sp._CAG:266
478	Bacteroides_uniformis_CAG:3	0.500036	1	0.577379	1	0.082815	-3.32508	5.23989	d__Bacteria;p__Bacteroidetes;c__Bacteroidia;o__Bacteroidales;f__Bacteroidaceae;g__Bacteroides;s__Bacteroides_uniformis_CAG:3
479	Paraprevotella_xylaniphila	0.864567	1	0.977572	1	-0.0112991	-3.53599	4.3851	d__Bacteria;p__Bacteroidetes;c__Bacteroidia;o__Bacteroidales;f__Prevotellaceae;g__Paraprevotella;s__Paraprevotella_xylaniphila
480	Parabacteroides_sp._AF18-52	0.60599	1	0.599525	1	0.143147	-3.96557	4.80863	d__Bacteria;p__Bacteroidetes;c__Bacteroidia;o__Bacteroidales;f__Tannerellaceae;g__Parabacteroides;s__Parabacteroides_sp._AF18-52
481	Bacteroides_gallinarum	0.829965	1	0.625916	1	0.0844238	-3.86898	6.16486	d__Bacteria;p__Bacteroidetes;c__Bacteroidia;o__Bacteroidales;f__Bacteroidaceae;g__Bacteroides;s__Bacteroides_gallinarum
482	Clostridium_sp._CAG:343	0.788133	1	0.664408	1	0.0916529	-5.01738	5.56345	d__Bacteria;p__Firmicutes;c__Clostridia;o__Clostridiales;f__Clostridiaceae;g__Clostridium;s__Clostridium_sp._CAG:343
483	Clostridium_sp._AF50-3	0.615195	1	0.562532	1	0.0769343	-2.78586	4.13122	d__Bacteria;p__Firmicutes;c__Clostridia;o__Clostridiales;f__Clostridiaceae;g__Clostridium;s__Clostridium_sp._AF50-3
484	Bacteroidales_bacterium_43_36	0.525561	1	0.521224	1	0.112967	-4.59314	4.24531	d__Bacteria;p__Bacteroidetes;c__Bacteroidia;o__Bacteroidales;f__Bacteroidales_unclassified;g__Bacteroidales_unclassified;s__Bacteroidales_bacterium_43_36
485	Desulfotomaculum_sp._OF05-3	0.500303	1	0.313477	1	0.204688	-3.44255	4.68033	d__Bacteria;p__Firmicutes;c__Clostridia;o__Clostridiales;f__Peptococcaceae;g__Desulfotomaculum;s__Desulfotomaculum_sp._OF05-3
486	Bacteroides_salyersiae	0.486451	1	0.487848	1	0.203804	-3.26528	3.84551	d__Bacteria;p__Bacteroidetes;c__Bacteroidia;o__Bacteroidales;f__Bacteroidaceae;g__Bacteroides;s__Bacteroides_salyersiae
487	Clostridium_sp._AM25-23AC	0.561225	1	0.4975	1	0.12559	-2.85119	4.32458	d__Bacteria;p__Firmicutes;c__Clostridia;o__Clostridiales;f__Clostridiaceae;g__Clostridium;s__Clostridium_sp._AM25-23AC
488	Bacteroides_xylanisolvens	0.931313	1	0.2185	1	0.2804	-6.88914	5.75932	d__Bacteria;p__Bacteroidetes;c__Bacteroidia;o__Bacteroidales;f__Bacteroidaceae;g__Bacteroides;s__Bacteroides_xylanisolvens
489	butyrate-producing_bacterium_SS3/4	0.463678	1	0.543505	1	0.193929	-2.92029	3.77484	d__Bacteria;p__Firmicutes;c__Clostridia;o__Clostridiales;f__Clostridiales_unclassified;g__Clostridiales_unclassified;s__butyrate-producing_bacterium_SS3/4
490	Bacteroides_ilei	0.984296	1	0.961854	1	-0.016279	-3.81208	4.67681	d__Bacteria;p__Bacteroidetes;c__Bacteroidia;o__Bacteroidales;f__Bacteroidaceae;g__Bacteroides;s__Bacteroides_ilei
491	Lachnospiraceae_bacterium_28-4	0.352915	1	0.378758	1	0.179596	-3.79746	4.86546	d__Bacteria;p__Firmicutes;c__Clostridia;o__Clostridiales;f__Lachnospiraceae;g__Lachnospiraceae_unclassified;s__Lachnospiraceae_bacterium_28-4
492	Parabacteroides_sp._CH2-D42-20	0.311393	1	0.318191	1	0.245199	-4.39382	4.51781	d__Bacteria;p__Bacteroidetes;c__Bacteroidia;o__Bacteroidales;f__Tannerellaceae;g__Parabacteroides;s__Parabacteroides_sp._CH2-D42-20
493	Candidatus_Amulumruptor_caecigallinarius	0.914294	1	0.904063	1	-0.0877789	-3.58718	5.21819	d__Bacteria;p__Bacteroidetes;c__Bacteroidia;o__Bacteroidales;f__Muribaculaceae;g__Candidatus_Amulumruptor;s__Candidatus_Amulumruptor_caecigallinarius
494	Parabacteroides_sp._AF19-14	0.70341	1	0.505189	1	0.178539	-4.43318	4.88966	d__Bacteria;p__Bacteroidetes;c__Bacteroidia;o__Bacteroidales;f__Tannerellaceae;g__Parabacteroides;s__Parabacteroides_sp._AF19-14
495	Bacteroides_massiliensis	0.911878	1	0.765521	1	0.0317942	-4.0437	3.44849	d__Bacteria;p__Bacteroidetes;c__Bacteroidia;o__Bacteroidales;f__Bacteroidaceae;g__Bacteroides;s__Bacteroides_massiliensis
496	Clostridium_celatum	0.318632	1	0.441678	1	0.196202	-2.4168	4.96177	d__Bacteria;p__Firmicutes;c__Clostridia;o__Clostridiales;f__Clostridiaceae;g__Clostridium;s__Clostridium_celatum
497	Prevotella_sp._AM34-19LB	0.767244	1	0.971607	1	-0.0268005	-4.56763	7.65076	d__Bacteria;p__Bacteroidetes;c__Bacteroidia;o__Bacteroidales;f__Prevotellaceae;g__Prevotella;s__Prevotella_sp._AM34-19LB
498	Chlamydia_trachomatis	0.761842	1	0.838777	1	0.0604228	-4.44438	6.51551	d__Bacteria;p__Chlamydiae;c__Chlamydiia;o__Chlamydiales;f__Chlamydiaceae;g__Chlamydia;s__Chlamydia_trachomatis
499	Burkholderiales_bacterium	0.784368	1	0.803845	1	0.0396715	-3.73834	5.09061	d__Bacteria;p__Proteobacteria;c__Betaproteobacteria;o__Burkholderiales;f__Burkholderiales_unclassified;g__Burkholderiales_unclassified;s__Burkholderiales_bacterium
500	Bacteroides_unclassified	0.379248	1	0.331704	1	0.247623	-3.40292	3.81637	d__Bacteria;p__Bacteroidetes;c__Bacteroidia;o__Bacteroidales;f__Bacteroidaceae;g__Bacteroides;s__Bacteroides_unclassified
501	Bacteroidales_unclassified	0.355832	1	0.2048	1	0.267383	-3.51524	4.63026	d__Bacteria;p__Bacteroidetes;c__Bacteroidia;o__Bacteroidales;f__Bacteroidales_unclassified;g__Bacteroidales_unclassified;s__Bacteroidales_unclassified
502	unclassified	0.340478	1	0.515881	1	0.237519	-3.79798	5.33529	d__unclassified;p__unclassified;c__unclassified;o__unclassified;f__unclassified;g__unclassified;s__unclassified
503	Bacteria_unclassified	0.444913	1	0.495786	1	0.1787	-2.99298	4.5491	d__Bacteria;p__Bacteria_unclassified;c__Bacteria_unclassified;o__Bacteria_unclassified;f__Bacteria_unclassified;g__Bacteria_unclassified;s__Bacteria_unclassified
504	Enterobacteriaceae_unclassified	0.694761	1	0.712626	1	-0.160038	-5.61017	4.21781	d__Bacteria;p__Proteobacteria;c__Gammaproteobacteria;o__Enterobacterales;f__Enterobacteriaceae;g__Enterobacteriaceae_unclassified;s__Enterobacteriaceae_unclassified
505	Clostridiales_unclassified	0.803367	1	0.955957	1	-0.0173826	-4.31803	4.09871	d__Bacteria;p__Firmicutes;c__Clostridia;o__Clostridiales;f__Clostridiales_unclassified;g__Clostridiales_unclassified;s__Clostridiales_unclassified
506	[Eubacterium]_eligens	0.252472	1	0.168862	1	-0.283135	-7.40632	3.48218	d__Bacteria;p__Firmicutes;c__Clostridia;o__Clostridiales;f__Eubacteriaceae;g__Eubacterium;s__[Eubacterium]_eligens
507	[Eubacterium]_rectale	0.477621	1	0.311977	1	-0.265944	-5.34041	3.70398	d__Bacteria;p__Firmicutes;c__Clostridia;o__Clostridiales;f__Lachnospiraceae;g__Lachnospiraceae_unclassified;s__[Eubacterium]_rectale
508	[Ruminococcus]_gnavus	0.234909	1	0.169222	1	0.326736	-2.98866	6.1867	d__Bacteria;p__Firmicutes;c__Clostridia;o__Clostridiales;f__Lachnospiraceae;g__Blautia;s__[Ruminococcus]_gnavus
509	Clostridium_unclassified	0.42508	1	0.432896	1	-0.255802	-6.18203	3.0044	d__Bacteria;p__Firmicutes;c__Clostridia;o__Clostridiales;f__Clostridiaceae;g__Clostridium;s__Clostridium_unclassified
510	Parabacteroides_unclassified	0.307323	1	0.369956	1	0.26554	-4.60259	7.799	d__Bacteria;p__Bacteroidetes;c__Bacteroidia;o__Bacteroidales;f__Tannerellaceae;g__Parabacteroides;s__Parabacteroides_unclassified
511	Ruminococcus_unclassified	0.873935	1	0.715755	1	0.0720813	-3.63959	3.50343	d__Bacteria;p__Firmicutes;c__Clostridia;o__Clostridiales;f__Ruminococcaceae;g__Ruminococcus;s__Ruminococcus_unclassified
512	Proteobacteria_unclassified	0.367897	1	0.375906	1	-0.232542	-4.47566	2.89782	d__Bacteria;p__Proteobacteria;c__Proteobacteria_unclassified;o__Proteobacteria_unclassified;f__Proteobacteria_unclassified;g__Proteobacteria_unclassified;s__Proteobacteria_unclassified
513	Firmicutes_unclassified	0.112115	1	0.11994	1	-0.385543	-6.68958	2.08949	d__Bacteria;p__Firmicutes;c__Firmicutes_unclassified;o__Firmicutes_unclassified;f__Firmicutes_unclassified;g__Firmicutes_unclassified;s__Firmicutes_unclassified
514	Prevotella_unclassified	0.651451	1	0.636732	1	0.172061	-4.03186	5.9806	d__Bacteria;p__Bacteroidetes;c__Bacteroidia;o__Bacteroidales;f__Prevotellaceae;g__Prevotella;s__Prevotella_unclassified
515	Lachnospiraceae_unclassified	0.831283	1	0.741075	1	0.148628	-3.60191	4.3201	d__Bacteria;p__Firmicutes;c__Clostridia;o__Clostridiales;f__Lachnospiraceae;g__Lachnospiraceae_unclassified;s__Lachnospiraceae_unclassified
516	Roseburia_unclassified	0.0447469	1	0.0752501	1	-0.59017	-6.47872	2.18091	d__Bacteria;p__Firmicutes;c__Clostridia;o__Clostridiales;f__Lachnospiraceae;g__Roseburia;s__Roseburia_unclassified
517	Faecalibacterium_unclassified	0.705507	1	0.561903	1	-0.148993	-5.21603	3.35382	d__Bacteria;p__Firmicutes;c__Clostridia;o__Clostridiales;f__Ruminococcaceae;g__Faecalibacterium;s__Faecalibacterium_unclassified
518	Alistipes_unclassified	0.0660243	1	0.0930448	1	-0.464282	-6.13925	2.2056	d__Bacteria;p__Bacteroidetes;c__Bacteroidia;o__Bacteroidales;f__Rikenellaceae;g__Alistipes;s__Alistipes_unclassified
519	[Ruminococcus]_torques	0.173175	1	0.170531	1	0.48088	-2.66682	8.07834	d__Bacteria;p__Firmicutes;c__Clostridia;o__Clostridiales;f__Lachnospiraceae;g__Blautia;s__[Ruminococcus]_torques
520	[Clostridium]_bolteae	0.466323	1	0.357321	1	0.201752	-3.28807	4.03556	d__Bacteria;p__Firmicutes;c__Clostridia;o__Clostridiales;f__Lachnospiraceae;g__Lachnoclostridium;s__[Clostridium]_bolteae
521	[Eubacterium]_siraeum	0.340558	1	0.0310312	1	-0.308162	-10.093	5.58699	d__Bacteria;p__Firmicutes;c__Clostridia;o__Clostridiales;f__Ruminococcaceae;g__Ruminococcaceae_unclassified;s__[Eubacterium]_siraeum
522	Eubacterium_unclassified	0.119062	1	0.0551265	1	-0.4617	-7.57661	2.77715	d__Bacteria;p__Firmicutes;c__Clostridia;o__Clostridiales;f__Eubacteriaceae;g__Eubacterium;s__Eubacterium_unclassified
523	uncultured_Clostridium_sp.	0.162323	1	0.115831	1	-0.373312	-5.48253	2.7483	d__Bacteria;p__Firmicutes;c__Clostridia;o__Clostridiales;f__Clostridiaceae;g__Clostridium;s__uncultured_Clostridium_sp.
524	[Clostridium]_aldenense	0.785133	1	0.539905	1	0.183721	-5.61081	5.13398	d__Bacteria;p__Firmicutes;c__Clostridia;o__Clostridiales;f__Lachnospiraceae;g__Lachnoclostridium;s__[Clostridium]_aldenense
525	Streptococcus_unclassified	0.475428	1	0.467104	1	0.156547	-2.61444	5.2162	d__Bacteria;p__Firmicutes;c__Bacilli;o__Lactobacillales;f__Streptococcaceae;g__Streptococcus;s__Streptococcus_unclassified
526	Megamonas_unclassified	0.0461913	1	0.0295356	1	0.664803	-2.87122	18.0906	d__Bacteria;p__Firmicutes;c__Negativicutes;o__Selenomonadales;f__Selenomonadaceae;g__Megamonas;s__Megamonas_unclassified
527	Escherichia_unclassified	0.524383	1	0.564043	1	-0.138227	-4.78649	4.11334	d__Bacteria;p__Proteobacteria;c__Gammaproteobacteria;o__Enterobacterales;f__Enterobacteriaceae;g__Escherichia;s__Escherichia_unclassified
528	Collinsella_unclassified	0.0301599	1	0.0164548	1	0.716707	-1.69381	14.3012	d__Bacteria;p__Actinobacteria;c__Coriobacteriia;o__Coriobacteriales;f__Coriobacteriaceae;g__Collinsella;s__Collinsella_unclassified
529	Veillonella_unclassified	0.30393	1	0.241753	1	0.253094	-2.68641	6.79393	d__Bacteria;p__Firmicutes;c__Negativicutes;o__Veillonellales;f__Veillonellaceae;g__Veillonella;s__Veillonella_unclassified
530	Phascolarctobacterium_unclassified	0.590569	1	0.648134	1	-0.137826	-4.3017	3.80981	d__Bacteria;p__Firmicutes;c__Negativicutes;o__Acidaminococcales;f__Acidaminococcaceae;g__Phascolarctobacterium;s__Phascolarctobacterium_unclassified
531	Dysgonomonas_capnocytophagoides	0.177154	1	0.784494	1	-0.0945919	-8.8381	3.08284	d__Bacteria;p__Bacteroidetes;c__Bacteroidia;o__Bacteroidales;f__Dysgonamonadaceae;g__Dysgonomonas;s__Dysgonomonas_capnocytophagoides
532	Klebsiella_unclassified	0.390936	1	0.192039	1	-0.243691	-6.50635	3.46879	d__Bacteria;p__Proteobacteria;c__Gammaproteobacteria;o__Enterobacterales;f__Enterobacteriaceae;g__Klebsiella;s__Klebsiella_unclassified
533	uncultured_Ruminococcus_sp.	0.22835	1	0.442712	1	-0.15848	-5.42602	2.88563	d__Bacteria;p__Firmicutes;c__Clostridia;o__Clostridiales;f__Ruminococcaceae;g__Ruminococcus;s__uncultured_Ruminococcus_sp.
534	uncultured_bacterium	0.118399	1	0.0818128	1	0.354898	-3.18208	9.72427	d__Bacteria;p__Bacteria_unclassified;c__Bacteria_unclassified;o__Bacteria_unclassified;f__Bacteria_unclassified;g__Bacteria_unclassified;s__uncultured_bacterium
535	Blautia_unclassified	0.958025	1	0.909762	1	-0.0137479	-4.12404	5.98531	d__Bacteria;p__Firmicutes;c__Clostridia;o__Clostridiales;f__Lachnospiraceae;g__Blautia;s__Blautia_unclassified
536	uncultured_crAssphage	0.0272188	1	0.0341776	1	-0.510982	-6.88867	1.98825	d__Viruses;p__Viruses_unclassified;c__Viruses_unclassified;o__Caudovirales;f__Podoviridae;g__Podoviridae_unclassified;s__uncultured_crAssphage
537	Enterobacter_unclassified	0.880371	1	0.734123	1	-0.0703479	-5.13036	4.4451	d__Bacteria;p__Proteobacteria;c__Gammaproteobacteria;o__Enterobacterales;f__Enterobacteriaceae;g__Enterobacter;s__Enterobacter_unclassified
538	Ruminococcaceae_unclassified	0.121554	1	0.152712	1	-0.424487	-5.44048	2.19251	d__Bacteria;p__Firmicutes;c__Clostridia;o__Clostridiales;f__Ruminococcaceae;g__Ruminococcaceae_unclassified;s__Ruminococcaceae_unclassified
539	Bacteroidetes_unclassified	0.878951	1	0.607865	1	0.116326	-4.44247	7.4902	d__Bacteria;p__Bacteroidetes;c__Bacteroidetes_unclassified;o__Bacteroidetes_unclassified;f__Bacteroidetes_unclassified;g__Bacteroidetes_unclassified;s__Bacteroidetes_unclassified
540	Coprococcus_unclassified	0.00015015	0.31527	0.00268148	0.947159	-0.818614	-11.3258	0.664807	d__Bacteria;p__Firmicutes;c__Clostridia;o__Clostridiales;f__Lachnospiraceae;g__Coprococcus;s__Coprococcus_unclassified
541	Acidaminococcus_unclassified	0.1602	1	0.237675	1	-0.208161	-11.9417	2.93058	d__Bacteria;p__Firmicutes;c__Negativicutes;o__Acidaminococcales;f__Acidaminococcaceae;g__Acidaminococcus;s__Acidaminococcus_unclassified
542	uncultured_Faecalibacterium_sp.	0.740192	1	0.713054	1	-0.0737246	-4.24874	2.93321	d__Bacteria;p__Firmicutes;c__Clostridia;o__Clostridiales;f__Ruminococcaceae;g__Faecalibacterium;s__uncultured_Faecalibacterium_sp.
543	Lactobacillus_mucosae	0.808065	1	0.842586	1	0.0182635	-3.82403	5.35167	d__Bacteria;p__Firmicutes;c__Bacilli;o__Lactobacillales;f__Lactobacillaceae;g__Lactobacillus;s__Lactobacillus_mucosae
544	uncultured_Bacteroides_sp.	0.572492	1	0.821979	1	0.081847	-5.52484	3.87294	d__Bacteria;p__Bacteroidetes;c__Bacteroidia;o__Bacteroidales;f__Bacteroidaceae;g__Bacteroides;s__uncultured_Bacteroides_sp.
545	Bifidobacterium_unclassified	0.170637	1	0.107964	1	0.373795	-2.63355	6.13383	d__Bacteria;p__Actinobacteria;c__Actinobacteria;o__Bifidobacteriales;f__Bifidobacteriaceae;g__Bifidobacterium;s__Bifidobacterium_unclassified
546	[Clostridium]_clostridioforme	0.541053	1	0.885795	1	-0.0639251	-5.92563	3.05	d__Bacteria;p__Firmicutes;c__Clostridia;o__Clostridiales;f__Lachnospiraceae;g__Lachnoclostridium;s__[Clostridium]_clostridioforme
547	uncultured_Blautia_sp.	0.587209	1	0.850288	1	-0.102817	-4.71394	3.47343	d__Bacteria;p__Firmicutes;c__Clostridia;o__Clostridiales;f__Lachnospiraceae;g__Blautia;s__uncultured_Blautia_sp.
548	Pyramidobacter_piscolens	0.837061	1	0.767457	1	-0.0699773	-4.80234	4.43839	d__Bacteria;p__Synergistetes;c__Synergistia;o__Synergistales;f__Synergistaceae;g__Pyramidobacter;s__Pyramidobacter_piscolens
549	Butyricicoccus_unclassified	0.754187	1	0.672451	1	-0.13767	-3.79439	3.5429	d__Bacteria;p__Firmicutes;c__Clostridia;o__Clostridiales;f__Clostridiaceae;g__Butyricicoccus;s__Butyricicoccus_unclassified
550	[Clostridium]_symbiosum	0.781334	1	0.447568	1	0.18898	-3.48318	4.31389	d__Bacteria;p__Firmicutes;c__Clostridia;o__Clostridiales;f__Lachnospiraceae;g__Lachnoclostridium;s__[Clostridium]_symbiosum
551	Haemophilus_parahaemolyticus	0.302575	1	0.244351	1	0.343067	-2.89273	4.85125	d__Bacteria;p__Proteobacteria;c__Gammaproteobacteria;o__Pasteurellales;f__Pasteurellaceae;g__Haemophilus;s__Haemophilus_parahaemolyticus
552	Clostridium_perfringens	0.691111	1	0.619014	1	-0.0905795	-4.73585	10.7472	d__Bacteria;p__Firmicutes;c__Clostridia;o__Clostridiales;f__Clostridiaceae;g__Clostridium;s__Clostridium_perfringens
553	[Clostridium]_leptum	0.885469	1	0.757447	1	-0.100815	-4.7503	3.68267	d__Bacteria;p__Firmicutes;c__Clostridia;o__Clostridiales;f__Ruminococcaceae;g__Ruminococcaceae_unclassified;s__[Clostridium]_leptum
554	Haemophilus_unclassified	0.207759	1	0.174695	1	0.413251	-3.93835	5.90622	d__Bacteria;p__Proteobacteria;c__Gammaproteobacteria;o__Pasteurellales;f__Pasteurellaceae;g__Haemophilus;s__Haemophilus_unclassified
555	Oscillospiraceae_unclassified	0.699793	1	0.741204	1	-0.113532	-3.49139	3.17715	d__Bacteria;p__Firmicutes;c__Clostridia;o__Clostridiales;f__Oscillospiraceae;g__Oscillospiraceae_unclassified;s__Oscillospiraceae_unclassified
556	Firmicutes_bacterium_CAG:555	0.227285	1	0.209228	1	-0.356726	-4.51314	2.6471	d__Bacteria;p__Firmicutes;c__Firmicutes_unclassified;o__Firmicutes_unclassified;f__Firmicutes_unclassified;g__Firmicutes_unclassified;s__Firmicutes_bacterium_CAG:555
557	Sutterella_unclassified	0.852731	1	0.69042	1	0.0558789	-3.53727	3.66412	d__Bacteria;p__Proteobacteria;c__Betaproteobacteria;o__Burkholderiales;f__Sutterellaceae;g__Sutterella;s__Sutterella_unclassified
558	Clostridiaceae_unclassified	0.888073	1	0.8178	1	-0.0656768	-4.16594	4.13577	d__Bacteria;p__Firmicutes;c__Clostridia;o__Clostridiales;f__Clostridiaceae;g__Clostridiaceae_unclassified;s__Clostridiaceae_unclassified
559	Lactobacillus_unclassified	0.973368	1	0.965686	1	-0.0188554	-4.95378	3.96974	d__Bacteria;p__Firmicutes;c__Bacilli;o__Lactobacillales;f__Lactobacillaceae;g__Lactobacillus;s__Lactobacillus_unclassified
560	Fusobacterium_unclassified	0.24558	1	0.281432	1	0.271858	-2.11278	4.83339	d__Bacteria;p__Fusobacteria;c__Fusobacteriia;o__Fusobacteriales;f__Fusobacteriaceae;g__Fusobacterium;s__Fusobacterium_unclassified
561	Butyricimonas_unclassified	0.383169	1	0.656565	1	-0.140444	-4.87261	2.82089	d__Bacteria;p__Bacteroidetes;c__Bacteroidia;o__Bacteroidales;f__Odoribacteraceae;g__Butyricimonas;s__Butyricimonas_unclassified
562	Faecalibacterium_sp._CAG:74_58_120	0.19569	1	0.22911	1	-0.336012	-5.56737	2.714	d__Bacteria;p__Firmicutes;c__Clostridia;o__Clostridiales;f__Ruminococcaceae;g__Faecalibacterium;s__Faecalibacterium_sp._CAG:74_58_120
563	Flavobacteriales_bacterium	0.122412	1	0.19806	1	-0.351361	-6.10534	2.88078	d__Bacteria;p__Bacteroidetes;c__Flavobacteriia;o__Flavobacteriales;f__Flavobacteriales_unclassified;g__Flavobacteriales_unclassified;s__Flavobacteriales_bacterium
564	Ruminococcus_sp._CAG:330	0.00504585	1	0.0347646	1	-0.642822	-10.8596	1.68666	d__Bacteria;p__Firmicutes;c__Clostridia;o__Clostridiales;f__Ruminococcaceae;g__Ruminococcus;s__Ruminococcus_sp._CAG:330
565	Megasphaera_unclassified	0.643153	1	0.864773	1	0.0145426	-4.49728	7.08364	d__Bacteria;p__Firmicutes;c__Negativicutes;o__Veillonellales;f__Veillonellaceae;g__Megasphaera;s__Megasphaera_unclassified
566	[Clostridium]_scindens	0.908027	1	0.878493	1	0.00284778	-6.79453	6.42863	d__Bacteria;p__Firmicutes;c__Clostridia;o__Clostridiales;f__Lachnospiraceae;g__Lachnoclostridium;s__[Clostridium]_scindens
567	Erysipelotrichaceae_unclassified	0.423238	1	0.489215	1	-0.128874	-7.59868	3.8715	d__Bacteria;p__Firmicutes;c__Erysipelotrichia;o__Erysipelotrichales;f__Erysipelotrichaceae;g__Erysipelotrichaceae_unclassified;s__Erysipelotrichaceae_unclassified
568	Enterobacterales_unclassified	0.988159	1	0.886937	1	-0.023917	-4.41333	4.11628	d__Bacteria;p__Proteobacteria;c__Gammaproteobacteria;o__Enterobacterales;f__Enterobacterales_unclassified;g__Enterobacterales_unclassified;s__Enterobacterales_unclassified
569	Lachnoclostridium_unclassified	0.709491	1	0.645993	1	0.162019	-4.73199	4.31785	d__Bacteria;p__Firmicutes;c__Clostridia;o__Clostridiales;f__Lachnospiraceae;g__Lachnoclostridium;s__Lachnoclostridium_unclassified
570	Burkholderiales_unclassified	0.936952	1	0.920954	1	0.0256333	-6.0444	5.30286	d__Bacteria;p__Proteobacteria;c__Betaproteobacteria;o__Burkholderiales;f__Burkholderiales_unclassified;g__Burkholderiales_unclassified;s__Burkholderiales_unclassified
571	Ruminococcus_sp._CAG:579	0.203944	1	0.232264	1	-0.322463	-5.99959	2.50342	d__Bacteria;p__Firmicutes;c__Clostridia;o__Clostridiales;f__Ruminococcaceae;g__Ruminococcus;s__Ruminococcus_sp._CAG:579
572	Oscillibacter_unclassified	0.445259	1	0.530944	1	-0.24853	-4.91565	3.69958	d__Bacteria;p__Firmicutes;c__Clostridia;o__Clostridiales;f__Oscillospiraceae;g__Oscillibacter;s__Oscillibacter_unclassified
573	Subdoligranulum_unclassified	0.42522	1	0.640237	1	-0.134871	-6.15405	4.0437	d__Bacteria;p__Firmicutes;c__Clostridia;o__Clostridiales;f__Ruminococcaceae;g__Subdoligranulum;s__Subdoligranulum_unclassified
574	Aeromonas_veronii	0.38064	1	0.431887	1	-0.161941	-4.01155	3.14742	d__Bacteria;p__Proteobacteria;c__Gammaproteobacteria;o__Aeromonadales;f__Aeromonadaceae;g__Aeromonas;s__Aeromonas_veronii
575	Firmicutes_bacterium_AM43-11BH	0.798046	1	0.775902	1	-0.0726338	-4.32123	4.28632	d__Bacteria;p__Firmicutes;c__Firmicutes_unclassified;o__Firmicutes_unclassified;f__Firmicutes_unclassified;g__Firmicutes_unclassified;s__Firmicutes_bacterium_AM43-11BH
576	[Clostridium]_lavalense	0.750528	1	0.480143	1	0.180732	-4.82672	6.04959	d__Bacteria;p__Firmicutes;c__Clostridia;o__Clostridiales;f__Lachnospiraceae;g__Lachnoclostridium;s__[Clostridium]_lavalense
577	Gammaproteobacteria_unclassified	0.667342	1	0.460681	1	-0.159404	-5.09338	3.31751	d__Bacteria;p__Proteobacteria;c__Gammaproteobacteria;o__Gammaproteobacteria_unclassified;f__Gammaproteobacteria_unclassified;g__Gammaproteobacteria_unclassified;s__Gammaproteobacteria_unclassified
578	Coprobacillus_unclassified	0.373081	1	0.314825	1	0.266174	-3.66244	5.83968	d__Bacteria;p__Firmicutes;c__Erysipelotrichia;o__Erysipelotrichales;f__Erysipelotrichaceae;g__Coprobacillus;s__Coprobacillus_unclassified
579	Campylobacter_concisus	0.580412	1	0.452773	1	0.22073	-3.61269	6.20286	d__Bacteria;p__Proteobacteria;c__Epsilonproteobacteria;o__Campylobacterales;f__Campylobacteraceae;g__Campylobacter;s__Campylobacter_concisus
580	Streptococcus_vestibularis	0.678177	1	0.29058	1	-0.221236	-5.38442	4.73828	d__Bacteria;p__Firmicutes;c__Bacilli;o__Lactobacillales;f__Streptococcaceae;g__Streptococcus;s__Streptococcus_vestibularis
581	Bacteroides_sp._43_46	0.0892481	1	0.0737917	1	0.448679	-2.08958	5.03871	d__Bacteria;p__Bacteroidetes;c__Bacteroidia;o__Bacteroidales;f__Bacteroidaceae;g__Bacteroides;s__Bacteroides_sp._43_46
582	Firmicutes_bacterium_AM31-12AC	0.778683	1	0.682905	1	0.0771926	-4.53136	5.43461	d__Bacteria;p__Firmicutes;c__Firmicutes_unclassified;o__Firmicutes_unclassified;f__Firmicutes_unclassified;g__Firmicutes_unclassified;s__Firmicutes_bacterium_AM31-12AC
583	Croceibacter_phage_P2559S	0.193783	1	0.2086	1	0.379576	-2.78587	6.20628	d__Viruses;p__Viruses_unclassified;c__Viruses_unclassified;o__Caudovirales;f__Siphoviridae;g__Siphoviridae_unclassified;s__Croceibacter_phage_P2559S
584	Bilophila_unclassified	0.188209	1	0.214858	1	-0.352976	-5.64785	2.99879	d__Bacteria;p__Proteobacteria;c__Deltaproteobacteria;o__Desulfovibrionales;f__Desulfovibrionaceae;g__Bilophila;s__Bilophila_unclassified
585	[Clostridium]_innocuum	0.0791189	1	0.107048	1	-0.366938	-9.44755	2.11175	d__Bacteria;p__Firmicutes;c__Erysipelotrichia;o__Erysipelotrichales;f__Erysipelotrichaceae;g__Erysipelatoclostridium;s__[Clostridium]_innocuum
586	Bacteroides_sp._AF20-13LB	0.758206	1	0.708068	1	0.0835664	-3.28084	3.49198	d__Bacteria;p__Bacteroidetes;c__Bacteroidia;o__Bacteroidales;f__Bacteroidaceae;g__Bacteroides;s__Bacteroides_sp._AF20-13LB
587	Sellimonas_intestinalis	0.417578	1	0.58663	1	-0.103869	-8.16727	3.67556	d__Bacteria;p__Firmicutes;c__Clostridia;o__Clostridiales;f__Lachnospiraceae;g__Sellimonas;s__Sellimonas_intestinalis
588	Lactobacillus_fermentum	0.515301	1	0.480649	1	0.254532	-4.483	6.47359	d__Bacteria;p__Firmicutes;c__Bacilli;o__Lactobacillales;f__Lactobacillaceae;g__Lactobacillus;s__Lactobacillus_fermentum
589	Bacteroides_sp._AM26-11	0.731779	1	0.83553	1	0.042201	-3.64932	5.97844	d__Bacteria;p__Bacteroidetes;c__Bacteroidia;o__Bacteroidales;f__Bacteroidaceae;g__Bacteroides;s__Bacteroides_sp._AM26-11
590	uncultured_Oscillibacter_sp.	0.417634	1	0.340149	1	-0.243136	-6.12313	3.73585	d__Bacteria;p__Firmicutes;c__Clostridia;o__Clostridiales;f__Oscillospiraceae;g__Oscillibacter;s__uncultured_Oscillibacter_sp.
591	Viruses_unclassified	0.367866	1	0.592781	1	-0.131172	-4.64666	2.64875	d__Viruses;p__Viruses_unclassified;c__Viruses_unclassified;o__Viruses_unclassified;f__Viruses_unclassified;g__Viruses_unclassified;s__Viruses_unclassified
592	Ruminococcus_sp._AF19-29	0.858016	1	0.908345	1	-0.0290499	-3.84271	4.19508	d__Bacteria;p__Firmicutes;c__Clostridia;o__Clostridiales;f__Ruminococcaceae;g__Ruminococcus;s__Ruminococcus_sp._AF19-29
593	Coprobacter_fastidiosus	0.770879	1	0.688818	1	0.117149	-4.38328	4.20803	d__Bacteria;p__Bacteroidetes;c__Bacteroidia;o__Bacteroidales;f__Barnesiellaceae;g__Coprobacter;s__Coprobacter_fastidiosus
594	[Clostridium]_saccharolyticum	0.246562	1	0.297369	1	-0.238167	-7.21641	3.52099	d__Bacteria;p__Firmicutes;c__Clostridia;o__Clostridiales;f__Lachnospiraceae;g__Lachnoclostridium;s__[Clostridium]_saccharolyticum
595	bacterium_P201	0.546814	1	0.74944	1	0.108834	-4.39048	6.57106	d__Bacteria;p__Bacteria_unclassified;c__Bacteria_unclassified;o__Bacteria_unclassified;f__Bacteria_unclassified;g__Bacteria_unclassified;s__bacterium_P201
596	Firmicutes_bacterium_OM07-11	0.69121	1	0.533975	1	-0.111749	-4.07558	4.62522	d__Bacteria;p__Firmicutes;c__Firmicutes_unclassified;o__Firmicutes_unclassified;f__Firmicutes_unclassified;g__Firmicutes_unclassified;s__Firmicutes_bacterium_OM07-11
597	[Clostridium]_asparagiforme	0.956404	1	0.747376	1	0.116861	-5.06714	6.29923	d__Bacteria;p__Firmicutes;c__Clostridia;o__Clostridiales;f__Lachnospiraceae;g__Lachnoclostridium;s__[Clostridium]_asparagiforme
598	uncultured_Flavonifractor_sp.	0.114568	1	0.109075	1	-0.419369	-7.57001	2.5268	d__Bacteria;p__Firmicutes;c__Clostridia;o__Clostridiales;f__Ruminococcaceae;g__Flavonifractor;s__uncultured_Flavonifractor_sp.
599	Alistipes_sp._AF14-19	0.087686	1	0.0943291	1	-0.498915	-6.96139	2.12166	d__Bacteria;p__Bacteroidetes;c__Bacteroidia;o__Bacteroidales;f__Rikenellaceae;g__Alistipes;s__Alistipes_sp._AF14-19
600	Ruminococcus_sp._AM31-15AC	0.000623937	0.593329	0.00976832	0.997282	-0.795542	-10.6599	1.02521	d__Bacteria;p__Firmicutes;c__Clostridia;o__Clostridiales;f__Ruminococcaceae;g__Ruminococcus;s__Ruminococcus_sp._AM31-15AC
601	Tannerella_sp._AM09-19	0.807737	1	0.820098	1	0.0613103	-3.84313	3.11126	d__Bacteria;p__Bacteroidetes;c__Bacteroidia;o__Bacteroidales;f__Tannerellaceae;g__Tannerella;s__Tannerella_sp._AM09-19
602	uncultured_Butyricicoccus_sp.	0.983508	1	0.780648	1	-0.0599701	-3.60436	3.39044	d__Bacteria;p__Firmicutes;c__Clostridia;o__Clostridiales;f__Clostridiaceae;g__Butyricicoccus;s__uncultured_Butyricicoccus_sp.
603	Bacteroides_galacturonicus	0.45053	1	0.346736	1	-0.292841	-6.14746	3.14631	d__Bacteria;p__Bacteroidetes;c__Bacteroidia;o__Bacteroidales;f__Bacteroidaceae;g__Bacteroides;s__Bacteroides_galacturonicus
604	Bacteroidales_bacterium	0.716886	1	0.687748	1	-0.0886611	-4.57853	3.13992	d__Bacteria;p__Bacteroidetes;c__Bacteroidia;o__Bacteroidales;f__Bacteroidales_unclassified;g__Bacteroidales_unclassified;s__Bacteroidales_bacterium
605	Alistipes_sp._56_sp_Nov_56_25	0.0337667	1	0.0530608	1	-0.643568	-11.1271	2.46217	d__Bacteria;p__Bacteroidetes;c__Bacteroidia;o__Bacteroidales;f__Rikenellaceae;g__Alistipes;s__Alistipes_sp._56_sp_Nov_56_25
606	Clostridium_sp._CAG:245	0.112617	1	0.258999	1	-0.246099	-6.14422	2.18339	d__Bacteria;p__Firmicutes;c__Clostridia;o__Clostridiales;f__Clostridiaceae;g__Clostridium;s__Clostridium_sp._CAG:245
607	Bacteroides_sp._AF25-38AC	0.590683	1	0.563321	1	-0.13864	-5.9622	4.17119	d__Bacteria;p__Bacteroidetes;c__Bacteroidia;o__Bacteroidales;f__Bacteroidaceae;g__Bacteroides;s__Bacteroides_sp._AF25-38AC
608	Turicimonas_muris	0.967859	1	0.915166	1	-0.0249939	-4.20618	5.18274	d__Bacteria;p__Proteobacteria;c__Betaproteobacteria;o__Burkholderiales;f__Sutterellaceae;g__Turicimonas;s__Turicimonas_muris
609	Clostridium_sp._CAG:245_30_32	0.70033	1	0.95593	1	0.0131169	-5.67438	4.33685	d__Bacteria;p__Firmicutes;c__Clostridia;o__Clostridiales;f__Clostridiaceae;g__Clostridium;s__Clostridium_sp._CAG:245_30_32
610	Clostridium_sp._CAG:413	0.0428655	1	0.0892729	1	-0.512382	-5.29543	1.50391	d__Bacteria;p__Firmicutes;c__Clostridia;o__Clostridiales;f__Clostridiaceae;g__Clostridium;s__Clostridium_sp._CAG:413
611	Prevotella_sp._P2-180	0.550114	1	0.671373	1	0.148778	-2.62172	5.26915	d__Bacteria;p__Bacteroidetes;c__Bacteroidia;o__Bacteroidales;f__Prevotellaceae;g__Prevotella;s__Prevotella_sp._P2-180
612	Azospirillum_sp._CAG:260	0.26946	1	0.369129	1	0.138707	-2.57964	11.2241	d__Bacteria;p__Proteobacteria;c__Alphaproteobacteria;o__Rhodospirillales;f__Rhodospirillaceae;g__Azospirillum;s__Azospirillum_sp._CAG:260
613	Muribaculaceae_unclassified	0.372779	1	0.823284	1	-0.105017	-7.27748	3.70476	d__Bacteria;p__Bacteroidetes;c__Bacteroidia;o__Bacteroidales;f__Muribaculaceae;g__Muribaculaceae_unclassified;s__Muribaculaceae_unclassified
614	Bacteroides_sp._AM32-11AC	0.623295	1	0.884678	1	0.0195711	-3.8281	4.41885	d__Bacteria;p__Bacteroidetes;c__Bacteroidia;o__Bacteroidales;f__Bacteroidaceae;g__Bacteroides;s__Bacteroides_sp._AM32-11AC
615	Alistipes_sp._CAG:53	0.0656362	1	0.0785996	1	-0.563925	-7.39422	2.49851	d__Bacteria;p__Bacteroidetes;c__Bacteroidia;o__Bacteroidales;f__Rikenellaceae;g__Alistipes;s__Alistipes_sp._CAG:53
616	Bacteroides_phage_B124-14	0.602155	1	0.427001	1	0.238169	-4.43793	6.15604	d__Viruses;p__Viruses_unclassified;c__Viruses_unclassified;o__Caudovirales;f__Siphoviridae;g__Siphoviridae_unclassified;s__Bacteroides_phage_B124-14
617	Dialister_unclassified	0.09444	1	0.421793	1	-0.163242	-6.46622	2.52264	d__Bacteria;p__Firmicutes;c__Negativicutes;o__Veillonellales;f__Veillonellaceae;g__Dialister;s__Dialister_unclassified
618	Bacteroides_sp._AM25-34	0.44732	1	0.423816	1	-0.279045	-4.53458	3.18828	d__Bacteria;p__Bacteroidetes;c__Bacteroidia;o__Bacteroidales;f__Bacteroidaceae;g__Bacteroides;s__Bacteroides_sp._AM25-34
619	uncultured_Lachnospira_sp.	0.504708	1	0.341559	1	-0.280577	-4.61185	3.24675	d__Bacteria;p__Firmicutes;c__Clostridia;o__Clostridiales;f__Lachnospiraceae;g__Lachnospira;s__uncultured_Lachnospira_sp.
620	Prevotella_corporis	0.842985	1	0.8294	1	-0.066847	-3.71791	4.70301	d__Bacteria;p__Bacteroidetes;c__Bacteroidia;o__Bacteroidales;f__Prevotellaceae;g__Prevotella;s__Prevotella_corporis
621	Klebsiella_virus_K244	0.874296	1	0.539217	1	-0.140782	-5.21243	5.4999	d__Viruses;p__Viruses_unclassified;c__Viruses_unclassified;o__Caudovirales;f__Podoviridae;g__Drulisvirus;s__Klebsiella_virus_K244
622	Clostridium_cuniculi	0.270487	1	0.145225	1	0.313386	-3.79536	8.44955	d__Bacteria;p__Firmicutes;c__Clostridia;o__Clostridiales;f__Clostridiaceae;g__Clostridium;s__Clostridium_cuniculi
623	Ruminococcus_sp._AM47-2BH	0.00103734	0.713517	0.00123518	0.921144	-0.875717	-9.29603	0.466468	d__Bacteria;p__Firmicutes;c__Clostridia;o__Clostridiales;f__Ruminococcaceae;g__Ruminococcus;s__Ruminococcus_sp._AM47-2BH
624	Blautia_sp._AF19-10LB	0.581289	1	0.396128	1	-0.158682	-5.99721	4.41311	d__Bacteria;p__Firmicutes;c__Clostridia;o__Clostridiales;f__Lachnospiraceae;g__Blautia;s__Blautia_sp._AF19-10LB
625	Aeromonas_unclassified	0.743711	1	0.667336	1	-0.169041	-3.96539	2.74288	d__Bacteria;p__Proteobacteria;c__Gammaproteobacteria;o__Aeromonadales;f__Aeromonadaceae;g__Aeromonas;s__Aeromonas_unclassified
626	Ruminococcus_flavefaciens	0.0226567	1	0.0132634	0.999133	-0.635596	-8.39986	1.65257	d__Bacteria;p__Firmicutes;c__Clostridia;o__Clostridiales;f__Ruminococcaceae;g__Ruminococcus;s__Ruminococcus_flavefaciens
627	Ruminococcus_sp._AF34-12	0.0011374	0.696151	0.00126494	0.923778	-0.92076	-11.3231	0.749524	d__Bacteria;p__Firmicutes;c__Clostridia;o__Clostridiales;f__Ruminococcaceae;g__Ruminococcus;s__Ruminococcus_sp._AF34-12
628	Eubacterium_sp._41_20	0.245997	1	0.140201	1	-0.400257	-5.30402	2.86623	d__Bacteria;p__Firmicutes;c__Clostridia;o__Clostridiales;f__Eubacteriaceae;g__Eubacterium;s__Eubacterium_sp._41_20
629	Lactobacillus_rogosae	0.878421	1	0.920184	1	-0.0436626	-4.91711	4.0047	d__Bacteria;p__Firmicutes;c__Bacilli;o__Lactobacillales;f__Lactobacillaceae;g__Lactobacillus;s__Lactobacillus_rogosae
630	Bacteroides_sp._CAG:927	0.226883	1	0.110476	1	0.305199	-3.11979	5.85537	d__Bacteria;p__Bacteroidetes;c__Bacteroidia;o__Bacteroidales;f__Bacteroidaceae;g__Bacteroides;s__Bacteroides_sp._CAG:927
631	Citrobacter_unclassified	0.68624	1	0.753524	1	-0.0833517	-4.18667	2.39039	d__Bacteria;p__Proteobacteria;c__Gammaproteobacteria;o__Enterobacterales;f__Enterobacteriaceae;g__Citrobacter;s__Citrobacter_unclassified
632	Bacteroides_salanitronis	0.585839	1	0.716377	1	-0.0772449	-5.94803	5.12074	d__Bacteria;p__Bacteroidetes;c__Bacteroidia;o__Bacteroidales;f__Bacteroidaceae;g__Bacteroides;s__Bacteroides_salanitronis
633	Klebsiella_phage_YX3973	0.73351	1	0.62122	1	0.0912154	-4.13572	4.13266	d__Viruses;p__Viruses_unclassified;c__Viruses_unclassified;o__Caudovirales;f__Siphoviridae;g__Roufvirus;s__Klebsiella_phage_YX3973
634	Ruminococcus_sp._AF16-50	0.00116561	0.784829	0.0219531	0.999923	-0.579117	-8.95813	1.27454	d__Bacteria;p__Firmicutes;c__Clostridia;o__Clostridiales;f__Ruminococcaceae;g__Ruminococcus;s__Ruminococcus_sp._AF16-50
635	Alloprevotella_rava	0.678958	1	0.933177	1	0.00752757	-7.10027	5.37686	d__Bacteria;p__Bacteroidetes;c__Bacteroidia;o__Bacteroidales;f__Prevotellaceae;g__Alloprevotella;s__Alloprevotella_rava
636	Alloprevotella_tannerae	0.170007	1	0.533902	1	-0.101065	-7.99624	3.70027	d__Bacteria;p__Bacteroidetes;c__Bacteroidia;o__Bacteroidales;f__Prevotellaceae;g__Alloprevotella;s__Alloprevotella_tannerae
637	Bacteroidaceae_unclassified	0.499078	1	0.550647	1	0.154288	-2.80124	5.13296	d__Bacteria;p__Bacteroidetes;c__Bacteroidia;o__Bacteroidales;f__Bacteroidaceae;g__Bacteroidaceae_unclassified;s__Bacteroidaceae_unclassified
638	Veillonella_sp._AF36-20BH	0.327064	1	0.415118	1	0.254536	-2.79346	6.44996	d__Bacteria;p__Firmicutes;c__Negativicutes;o__Veillonellales;f__Veillonellaceae;g__Veillonella;s__Veillonella_sp._AF36-20BH
639	[Clostridium]_amygdalinum	0.959053	1	0.590143	1	0.0863213	-5.09081	4.59861	d__Bacteria;p__Firmicutes;c__Clostridia;o__Clostridiales;f__Lachnospiraceae;g__Lachnoclostridium;s__[Clostridium]_amygdalinum
640	Fusobacterium_sp._CAG:815	0.588815	1	0.645064	1	0.106876	-3.04414	5.09241	d__Bacteria;p__Fusobacteria;c__Fusobacteriia;o__Fusobacteriales;f__Fusobacteriaceae;g__Fusobacterium;s__Fusobacterium_sp._CAG:815
641	uncultured_Roseburia_sp.	0.199139	1	0.0791317	1	-0.442988	-6.43199	3.15528	d__Bacteria;p__Firmicutes;c__Clostridia;o__Clostridiales;f__Lachnospiraceae;g__Roseburia;s__uncultured_Roseburia_sp.
642	Prevotella_sp._P5-60	0.448543	1	0.437176	1	0.215421	-2.66714	5.887	d__Bacteria;p__Bacteroidetes;c__Bacteroidia;o__Bacteroidales;f__Prevotellaceae;g__Prevotella;s__Prevotella_sp._P5-60
643	Lachnospiraceae_bacterium_OF11-28	0.853136	1	0.754587	1	0.0948463	-3.19225	3.79372	d__Bacteria;p__Firmicutes;c__Clostridia;o__Clostridiales;f__Lachnospiraceae;g__Lachnospiraceae_unclassified;s__Lachnospiraceae_bacterium_OF11-28
644	Dialister_sp._5BBH33	0.340925	1	0.878085	1	0.0252686	-7.64568	3.29252	d__Bacteria;p__Firmicutes;c__Negativicutes;o__Veillonellales;f__Veillonellaceae;g__Dialister;s__Dialister_sp._5BBH33
645	Prevotella_sp._CAG:1092	0.334262	1	0.226722	1	0.240982	-3.2239	5.31721	d__Bacteria;p__Bacteroidetes;c__Bacteroidia;o__Bacteroidales;f__Prevotellaceae;g__Prevotella;s__Prevotella_sp._CAG:1092
646	Firmicutes_bacterium_CAG:24053_14	0.137036	1	0.151658	1	-0.351413	-5.74933	2.1247	d__Bacteria;p__Firmicutes;c__Firmicutes_unclassified;o__Firmicutes_unclassified;f__Firmicutes_unclassified;g__Firmicutes_unclassified;s__Firmicutes_bacterium_CAG:24053_14
647	Veillonella_sp._S13054-11	0.296965	1	0.25117	1	0.243446	-2.88997	4.92637	d__Bacteria;p__Firmicutes;c__Negativicutes;o__Veillonellales;f__Veillonellaceae;g__Veillonella;s__Veillonella_sp._S13054-11
648	Bacteroides_sp._AF29-11	0.766271	1	0.587933	1	-0.17246	-4.6667	3.6272	d__Bacteria;p__Bacteroidetes;c__Bacteroidia;o__Bacteroidales;f__Bacteroidaceae;g__Bacteroides;s__Bacteroides_sp._AF29-11
649	Streptococcus_thermophilus	0.758212	1	0.725467	1	-0.114607	-4.27274	4.38546	d__Bacteria;p__Firmicutes;c__Bacilli;o__Lactobacillales;f__Streptococcaceae;g__Streptococcus;s__Streptococcus_thermophilus
650	Prevotella_buccalis	0.136119	1	0.120656	1	0.459792	-3.17365	6.96157	d__Bacteria;p__Bacteroidetes;c__Bacteroidia;o__Bacteroidales;f__Prevotellaceae;g__Prevotella;s__Prevotella_buccalis
651	Fusobacterium_perfoetens	0.39378	1	0.429073	1	0.149661	-2.92469	5.39329	d__Bacteria;p__Fusobacteria;c__Fusobacteriia;o__Fusobacteriales;f__Fusobacteriaceae;g__Fusobacterium;s__Fusobacterium_perfoetens
652	Clostridia_bacterium_UC5.1-2H11	0.411746	1	0.393225	1	-0.195022	-6.17786	4.07763	d__Bacteria;p__Firmicutes;c__Clostridia;o__Clostridia_unclassified;f__Clostridia_unclassified;g__Clostridia_unclassified;s__Clostridia_bacterium_UC5.1-2H11
653	[Clostridium]_citroniae	0.9821	1	0.983057	1	-0.00482549	-3.70075	2.73903	d__Bacteria;p__Firmicutes;c__Clostridia;o__Clostridiales;f__Lachnospiraceae;g__Lachnoclostridium;s__[Clostridium]_citroniae
654	Coprococcus_sp._HPP0074	0.820917	1	0.96208	1	-0.00943843	-4.70309	5.37043	d__Bacteria;p__Firmicutes;c__Clostridia;o__Clostridiales;f__Lachnospiraceae;g__Coprococcus;s__Coprococcus_sp._HPP0074
655	Ruminococcus_sp._AM28-29LB	0.913887	1	0.976386	1	0.00235895	-5.01729	3.03692	d__Bacteria;p__Firmicutes;c__Clostridia;o__Clostridiales;f__Ruminococcaceae;g__Ruminococcus;s__Ruminococcus_sp._AM28-29LB
656	Klebsiella_variicola	0.966218	1	0.953021	1	0.0343	-3.58707	3.80018	d__Bacteria;p__Proteobacteria;c__Gammaproteobacteria;o__Enterobacterales;f__Enterobacteriaceae;g__Klebsiella;s__Klebsiella_variicola
657	Parabacteroides_sp._merdae-related_45_40	0.981711	1	0.850218	1	0.0459221	-3.07189	3.40812	d__Bacteria;p__Bacteroidetes;c__Bacteroidia;o__Bacteroidales;f__Tannerellaceae;g__Parabacteroides;s__Parabacteroides_sp._merdae-related_45_40
658	Subdoligranulum_sp._AF14-43	0.0983541	1	0.059949	1	-0.420038	-5.63619	2.96672	d__Bacteria;p__Firmicutes;c__Clostridia;o__Clostridiales;f__Ruminococcaceae;g__Subdoligranulum;s__Subdoligranulum_sp._AF14-43
659	Prevotella_sp._CAG:386	0.276215	1	0.183433	1	0.215912	-3.13258	7.5003	d__Bacteria;p__Bacteroidetes;c__Bacteroidia;o__Bacteroidales;f__Prevotellaceae;g__Prevotella;s__Prevotella_sp._CAG:386
660	Parabacteroides_sp._AF17-3	0.621316	1	0.586304	1	0.140451	-3.57937	3.67387	d__Bacteria;p__Bacteroidetes;c__Bacteroidia;o__Bacteroidales;f__Tannerellaceae;g__Parabacteroides;s__Parabacteroides_sp._AF17-3
661	Clostridium_sp.	0.345875	1	0.75008	1	-0.104368	-5.96002	3.08049	d__Bacteria;p__Firmicutes;c__Clostridia;o__Clostridiales;f__Clostridiaceae;g__Clostridium;s__Clostridium_sp.
662	bacterium_D16-50	0.750203	1	0.605156	1	-0.168639	-4.69471	4.13412	d__Bacteria;p__Bacteria_unclassified;c__Bacteria_unclassified;o__Bacteria_unclassified;f__Bacteria_unclassified;g__Bacteria_unclassified;s__bacterium_D16-50
663	Ruminococcus_sp._KGMB03662	0.000268937	0.395179	0.00156058	0.925099	-0.782854	-11.4702	0.795905	d__Bacteria;p__Firmicutes;c__Clostridia;o__Clostridiales;f__Ruminococcaceae;g__Ruminococcus;s__Ruminococcus_sp._KGMB03662
664	Allisonella_histaminiformans	0.960262	1	0.932529	1	-0.00383976	-4.7983	4.03018	d__Bacteria;p__Firmicutes;c__Negativicutes;o__Veillonellales;f__Veillonellaceae;g__Allisonella;s__Allisonella_histaminiformans
665	Clostridium_sp._TF01-11	0.199258	1	0.207984	1	-0.332417	-6.12281	2.79044	d__Bacteria;p__Firmicutes;c__Clostridia;o__Clostridiales;f__Clostridiaceae;g__Clostridium;s__Clostridium_sp._TF01-11
666	Eubacterium_sp._CAG76_36_125	0.784241	1	0.703348	1	-0.113132	-3.65365	3.51248	d__Bacteria;p__Firmicutes;c__Clostridia;o__Clostridiales;f__Eubacteriaceae;g__Eubacterium;s__Eubacterium_sp._CAG76_36_125
667	Clostridiales_bacterium_41_21_two_genomes	0.49969	1	0.403315	1	-0.203032	-5.56327	2.63766	d__Bacteria;p__Firmicutes;c__Clostridia;o__Clostridiales;f__Clostridiales_unclassified;g__Clostridiales_unclassified;s__Clostridiales_bacterium_41_21_two_genomes
668	Ruminococcus_sp._AF19-15	0.0243963	1	0.077163	1	-0.416726	-6.12045	1.79219	d__Bacteria;p__Firmicutes;c__Clostridia;o__Clostridiales;f__Ruminococcaceae;g__Ruminococcus;s__Ruminococcus_sp._AF19-15
669	Clostridium_sp._TF06-15AC	0.0915851	1	0.181698	1	0.339553	-2.37347	4.87783	d__Bacteria;p__Firmicutes;c__Clostridia;o__Clostridiales;f__Clostridiaceae;g__Clostridium;s__Clostridium_sp._TF06-15AC
670	Ruminococcus_sp._AM46-18	0.463112	1	0.636725	1	-0.17733	-5.48589	3.4119	d__Bacteria;p__Firmicutes;c__Clostridia;o__Clostridiales;f__Ruminococcaceae;g__Ruminococcus;s__Ruminococcus_sp._AM46-18
671	Bacteroides_sp._CAG:20	0.727147	1	0.84315	1	-0.0933031	-4.72332	4.25838	d__Bacteria;p__Bacteroidetes;c__Bacteroidia;o__Bacteroidales;f__Bacteroidaceae;g__Bacteroides;s__Bacteroides_sp._CAG:20
672	Subdoligranulum_sp._AM16-9	0.187087	1	0.185856	1	-0.337441	-7.75121	2.79659	d__Bacteria;p__Firmicutes;c__Clostridia;o__Clostridiales;f__Ruminococcaceae;g__Subdoligranulum;s__Subdoligranulum_sp._AM16-9
673	Ruminococcus_sp._AF17-11	0.514602	1	0.487274	1	-0.197871	-5.34032	2.78194	d__Bacteria;p__Firmicutes;c__Clostridia;o__Clostridiales;f__Ruminococcaceae;g__Ruminococcus;s__Ruminococcus_sp._AF17-11
674	Streptococcus_gordonii	0.932318	1	0.914059	1	0.0160807	-8.65697	4.31618	d__Bacteria;p__Firmicutes;c__Bacilli;o__Lactobacillales;f__Streptococcaceae;g__Streptococcus;s__Streptococcus_gordonii
675	Ruminococcus_sp._AF20-12LB	0.693717	1	0.624413	1	-0.161153	-4.86858	2.99541	d__Bacteria;p__Firmicutes;c__Clostridia;o__Clostridiales;f__Ruminococcaceae;g__Ruminococcus;s__Ruminococcus_sp._AF20-12LB
676	Merdimonas_faecis	0.550573	1	0.837144	1	-0.0596806	-5.65904	2.88267	d__Bacteria;p__Firmicutes;c__Clostridia;o__Clostridiales;f__Lachnospiraceae;g__Merdimonas;s__Merdimonas_faecis
677	[Clostridium]_glycyrrhizinilyticum	0.231157	1	0.137517	1	0.380854	-3.75877	7.49553	d__Bacteria;p__Firmicutes;c__Clostridia;o__Clostridiales;f__Lachnospiraceae;g__Lachnoclostridium;s__[Clostridium]_glycyrrhizinilyticum
678	Ruminococcus_sp._AF14-5	0.538824	1	0.871996	1	-0.0483029	-7.13264	3.84316	d__Bacteria;p__Firmicutes;c__Clostridia;o__Clostridiales;f__Ruminococcaceae;g__Ruminococcus;s__Ruminococcus_sp._AF14-5
679	Prevotella_sp._P3-122	0.809728	1	0.855071	1	0.0384259	-3.27294	3.68909	d__Bacteria;p__Bacteroidetes;c__Bacteroidia;o__Bacteroidales;f__Prevotellaceae;g__Prevotella;s__Prevotella_sp._P3-122
680	Ruminococcus_sp._AF26-25AA	0.0199489	1	0.0320625	1	-0.588623	-9.31822	1.37533	d__Bacteria;p__Firmicutes;c__Clostridia;o__Clostridiales;f__Ruminococcaceae;g__Ruminococcus;s__Ruminococcus_sp._AF26-25AA
681	Clostridium_sp._AF20-7	0.679413	1	0.764414	1	-0.0849754	-4.78643	3.62364	d__Bacteria;p__Firmicutes;c__Clostridia;o__Clostridiales;f__Clostridiaceae;g__Clostridium;s__Clostridium_sp._AF20-7
682	Bacteroides_sp._3_2_5	0.6317	1	0.423593	1	0.173644	-4.77602	7.78254	d__Bacteria;p__Bacteroidetes;c__Bacteroidia;o__Bacteroidales;f__Bacteroidaceae;g__Bacteroides;s__Bacteroides_sp._3_2_5
683	Clostridium_sp._Marseille-P7770	0.073776	1	0.091812	1	-0.460115	-6.63019	2.95692	d__Bacteria;p__Firmicutes;c__Clostridia;o__Clostridiales;f__Clostridiaceae;g__Clostridium;s__Clostridium_sp._Marseille-P7770
684	Alistipes_sp._Marseille-P5997	0.51559	1	0.419494	1	-0.229804	-4.40505	3.63504	d__Bacteria;p__Bacteroidetes;c__Bacteroidia;o__Bacteroidales;f__Rikenellaceae;g__Alistipes;s__Alistipes_sp._Marseille-P5997
685	Prevotella_sp._P5-119	0.459328	1	0.378309	1	0.215571	-3.02469	3.85666	d__Bacteria;p__Bacteroidetes;c__Bacteroidia;o__Bacteroidales;f__Prevotellaceae;g__Prevotella;s__Prevotella_sp._P5-119
686	Ruminococcus_sp._OM08-7	0.373281	1	0.391582	1	-0.204296	-6.01527	3.35971	d__Bacteria;p__Firmicutes;c__Clostridia;o__Clostridiales;f__Ruminococcaceae;g__Ruminococcus;s__Ruminococcus_sp._OM08-7
687	Dialister_sp._CAG:357	0.0489847	1	0.372316	1	-0.18403	-7.70711	2.47237	d__Bacteria;p__Firmicutes;c__Negativicutes;o__Veillonellales;f__Veillonellaceae;g__Dialister;s__Dialister_sp._CAG:357
688	Bacteroides_ovatus_CAG:22	0.958916	1	0.352155	1	0.205098	-5.91159	5.46536	d__Bacteria;p__Bacteroidetes;c__Bacteroidia;o__Bacteroidales;f__Bacteroidaceae;g__Bacteroides;s__Bacteroides_ovatus_CAG:22
689	Bacteroides_timonensis	0.594262	1	0.535148	1	0.163976	-4.04487	4.59652	d__Bacteria;p__Bacteroidetes;c__Bacteroidia;o__Bacteroidales;f__Bacteroidaceae;g__Bacteroides;s__Bacteroides_timonensis
690	Bacteroides_sp._AF26-7BH	0.456195	1	0.385957	1	0.228	-3.08827	3.99826	d__Bacteria;p__Bacteroidetes;c__Bacteroidia;o__Bacteroidales;f__Bacteroidaceae;g__Bacteroides;s__Bacteroides_sp._AF26-7BH
691	Ruminococcaceae_bacterium_cv2	0.177212	1	0.129812	1	-0.381089	-6.12647	3.26607	d__Bacteria;p__Firmicutes;c__Clostridia;o__Clostridiales;f__Ruminococcaceae;g__Ruminococcaceae_unclassified;s__Ruminococcaceae_bacterium_cv2
692	[Bacteroides]_pectinophilus	0.246106	1	0.262547	1	-0.28114	-6.16839	3.06588	d__Bacteria;p__Firmicutes;c__Clostridia;o__Clostridiales;f__Clostridiales_unclassified;g__Clostridiales_unclassified;s__[Bacteroides]_pectinophilus
693	Ruminococcus_sp._AM44-9AT	0.829033	1	0.962073	1	-0.0426923	-4.62919	3.9705	d__Bacteria;p__Firmicutes;c__Clostridia;o__Clostridiales;f__Ruminococcaceae;g__Ruminococcus;s__Ruminococcus_sp._AM44-9AT
694	Streptococcus_anginosus	0.619007	1	0.597129	1	0.150741	-3.67986	4.77319	d__Bacteria;p__Firmicutes;c__Bacilli;o__Lactobacillales;f__Streptococcaceae;g__Streptococcus;s__Streptococcus_anginosus
695	Eggerthella_unclassified	0.851827	1	0.757227	1	0.129165	-4.44469	4.41044	d__Bacteria;p__Actinobacteria;c__Coriobacteriia;o__Eggerthellales;f__Eggerthellaceae;g__Eggerthella;s__Eggerthella_unclassified
696	Parabacteroides_sp._SN4	0.860098	1	0.882618	1	-0.0121774	-3.75639	3.37539	d__Bacteria;p__Bacteroidetes;c__Bacteroidia;o__Bacteroidales;f__Tannerellaceae;g__Parabacteroides;s__Parabacteroides_sp._SN4
697	Dialister_sp._Marseille-P5638	0.0502157	1	0.278526	1	-0.233991	-7.05082	2.45759	d__Bacteria;p__Firmicutes;c__Negativicutes;o__Veillonellales;f__Veillonellaceae;g__Dialister;s__Dialister_sp._Marseille-P5638
698	Ruminococcus_sp._AM31-32	0.970623	1	0.818523	1	-0.066182	-3.36388	3.49585	d__Bacteria;p__Firmicutes;c__Clostridia;o__Clostridiales;f__Ruminococcaceae;g__Ruminococcus;s__Ruminococcus_sp._AM31-32
699	Ruminococcus_sp._AM40-10AC	0.794702	1	0.807662	1	-0.0604472	-4.1565	2.92442	d__Bacteria;p__Firmicutes;c__Clostridia;o__Clostridiales;f__Ruminococcaceae;g__Ruminococcus;s__Ruminococcus_sp._AM40-10AC
700	Firmicutes_bacterium_CAG:212	0.0030244	0.990769	0.0106334	0.997616	-0.729567	-7.22291	1.55099	d__Bacteria;p__Firmicutes;c__Firmicutes_unclassified;o__Firmicutes_unclassified;f__Firmicutes_unclassified;g__Firmicutes_unclassified;s__Firmicutes_bacterium_CAG:212
701	Parabacteroides_merdae_CAG:48	0.785782	1	0.966342	1	-0.0751835	-5.92559	4.4627	d__Bacteria;p__Bacteroidetes;c__Bacteroidia;o__Bacteroidales;f__Tannerellaceae;g__Parabacteroides;s__Parabacteroides_merdae_CAG:48
702	Muribaculum_sp._NM65_B17	0.371296	1	0.58498	1	-0.1743	-5.6211	2.87166	d__Bacteria;p__Bacteroidetes;c__Bacteroidia;o__Bacteroidales;f__Muribaculaceae;g__Muribaculum;s__Muribaculum_sp._NM65_B17
703	Alistipes_obesi	0.193442	1	0.182929	1	-0.369179	-5.26259	2.29073	d__Bacteria;p__Bacteroidetes;c__Bacteroidia;o__Bacteroidales;f__Rikenellaceae;g__Alistipes;s__Alistipes_obesi
704	Actinomyces_graevenitzii	0.229862	1	0.320853	1	0.287937	-2.89729	7.69151	d__Bacteria;p__Actinobacteria;c__Actinobacteria;o__Actinomycetales;f__Actinomycetaceae;g__Actinomyces;s__Actinomyces_graevenitzii
705	Hungatella_unclassified	0.702587	1	0.4762	1	0.159385	-4.58359	5.35694	d__Bacteria;p__Firmicutes;c__Clostridia;o__Clostridiales;f__Clostridiaceae;g__Hungatella;s__Hungatella_unclassified
706	Ruminococcus_sp._OF02-6	0.850338	1	0.633366	1	0.142375	-4.08236	4.18728	d__Bacteria;p__Firmicutes;c__Clostridia;o__Clostridiales;f__Ruminococcaceae;g__Ruminococcus;s__Ruminococcus_sp._OF02-6
707	Barnesiella_sp._WM24	0.842293	1	0.706405	1	-0.118029	-3.53062	5.29292	d__Bacteria;p__Bacteroidetes;c__Bacteroidia;o__Bacteroidales;f__Barnesiellaceae;g__Barnesiella;s__Barnesiella_sp._WM24
708	Bacteroides_sp._AR29	0.613243	1	0.710733	1	0.123	-3.84438	4.64473	d__Bacteria;p__Bacteroidetes;c__Bacteroidia;o__Bacteroidales;f__Bacteroidaceae;g__Bacteroides;s__Bacteroides_sp._AR29
709	Bacteroides_sp._CAG:530	0.690544	1	0.576067	1	0.116075	-3.94316	4.98076	d__Bacteria;p__Bacteroidetes;c__Bacteroidia;o__Bacteroidales;f__Bacteroidaceae;g__Bacteroides;s__Bacteroides_sp._CAG:530
710	Prevotella_bryantii	0.98712	1	0.946171	1	-0.00257725	-5.79729	4.83401	d__Bacteria;p__Bacteroidetes;c__Bacteroidia;o__Bacteroidales;f__Prevotellaceae;g__Prevotella;s__Prevotella_bryantii
711	Clostridium_sp._AM45-5	0.306558	1	0.430079	1	-0.234791	-4.92505	2.59473	d__Bacteria;p__Firmicutes;c__Clostridia;o__Clostridiales;f__Clostridiaceae;g__Clostridium;s__Clostridium_sp._AM45-5
712	Blautia_sp._OM05-6	0.54253	1	0.256864	1	-0.260695	-7.48914	4.73175	d__Bacteria;p__Firmicutes;c__Clostridia;o__Clostridiales;f__Lachnospiraceae;g__Blautia;s__Blautia_sp._OM05-6
713	Prevotella_sp._CAG:592	0.331066	1	0.304383	1	0.250524	-3.45655	3.71269	d__Bacteria;p__Bacteroidetes;c__Bacteroidia;o__Bacteroidales;f__Prevotellaceae;g__Prevotella;s__Prevotella_sp._CAG:592
714	Parasutterella_excrementihominis_CAG:233	0.865854	1	0.938782	1	-0.0110219	-4.03747	3.57898	d__Bacteria;p__Proteobacteria;c__Betaproteobacteria;o__Burkholderiales;f__Sutterellaceae;g__Parasutterella;s__Parasutterella_excrementihominis_CAG:233
715	Ruminococcus_sp._AF25-28AC	0.646372	1	0.7043	1	-0.0740503	-6.3994	3.08456	d__Bacteria;p__Firmicutes;c__Clostridia;o__Clostridiales;f__Ruminococcaceae;g__Ruminococcus;s__Ruminococcus_sp._AF25-28AC
716	Pseudomonadales_unclassified	0.532802	1	0.394246	1	-0.105766	-8.57979	5.26556	d__Bacteria;p__Proteobacteria;c__Gammaproteobacteria;o__Pseudomonadales;f__Pseudomonadales_unclassified;g__Pseudomonadales_unclassified;s__Pseudomonadales_unclassified
717	Roseburia_sp._AM51-8	0.113063	1	0.196892	1	-0.361259	-6.7013	2.54479	d__Bacteria;p__Firmicutes;c__Clostridia;o__Clostridiales;f__Lachnospiraceae;g__Roseburia;s__Roseburia_sp._AM51-8
718	Prevotellaceae_bacterium	0.968846	1	0.827595	1	0.0169457	-3.99108	3.29198	d__Bacteria;p__Bacteroidetes;c__Bacteroidia;o__Bacteroidales;f__Prevotellaceae;g__Prevotellaceae_unclassified;s__Prevotellaceae_bacterium
719	Dorea_unclassified	0.549808	1	0.108656	1	0.310444	-4.46458	7.50387	d__Bacteria;p__Firmicutes;c__Clostridia;o__Clostridiales;f__Lachnospiraceae;g__Dorea;s__Dorea_unclassified
720	Eubacterium_sp._AF34-35BH	0.262245	1	0.205084	1	0.38892	-2.79578	5.57209	d__Bacteria;p__Firmicutes;c__Clostridia;o__Clostridiales;f__Eubacteriaceae;g__Eubacterium;s__Eubacterium_sp._AF34-35BH
721	Clostridiaceae_bacterium_AF31-3BH	0.656909	1	0.701346	1	-0.0877455	-4.21069	3.25092	d__Bacteria;p__Firmicutes;c__Clostridia;o__Clostridiales;f__Clostridiaceae;g__Clostridiaceae_unclassified;s__Clostridiaceae_bacterium_AF31-3BH
722	Ruminococcus_sp._5_1_39BFAA	0.485295	1	0.739455	1	-0.108616	-5.14144	3.55602	d__Bacteria;p__Firmicutes;c__Clostridia;o__Clostridiales;f__Ruminococcaceae;g__Ruminococcus;s__Ruminococcus_sp._5_1_39BFAA
723	Collinsella_sp._AF33-16	0.0423615	1	0.0284187	1	0.597481	-1.93208	5.88092	d__Bacteria;p__Actinobacteria;c__Coriobacteriia;o__Coriobacteriales;f__Coriobacteriaceae;g__Collinsella;s__Collinsella_sp._AF33-16
724	Clostridium_sp._AF34-13	0.0718932	1	0.167754	1	-0.353137	-6.14088	1.99458	d__Bacteria;p__Firmicutes;c__Clostridia;o__Clostridiales;f__Clostridiaceae;g__Clostridium;s__Clostridium_sp._AF34-13
725	Coprococcus_sp._AM27-12LB	0.440169	1	0.487366	1	-0.194647	-6.04453	2.88233	d__Bacteria;p__Firmicutes;c__Clostridia;o__Clostridiales;f__Lachnospiraceae;g__Coprococcus;s__Coprococcus_sp._AM27-12LB
726	Bacteroides_sp._OF02-3LB	0.621868	1	0.304259	1	0.274702	-4.4331	4.41256	d__Bacteria;p__Bacteroidetes;c__Bacteroidia;o__Bacteroidales;f__Bacteroidaceae;g__Bacteroides;s__Bacteroides_sp._OF02-3LB
727	Clostridiales_bacterium_36_14	0.251138	1	0.104252	1	-0.289332	-9.57945	2.83723	d__Bacteria;p__Firmicutes;c__Clostridia;o__Clostridiales;f__Clostridiales_unclassified;g__Clostridiales_unclassified;s__Clostridiales_bacterium_36_14
728	Parabacteroides_timonensis	0.215026	1	0.0766393	1	0.408143	-4.7172	7.59934	d__Bacteria;p__Bacteroidetes;c__Bacteroidia;o__Bacteroidales;f__Tannerellaceae;g__Parabacteroides;s__Parabacteroides_timonensis
729	Coprococcus_phoceensis	0.15619	1	0.145445	1	0.432842	-2.73505	7.01665	d__Bacteria;p__Firmicutes;c__Clostridia;o__Clostridiales;f__Lachnospiraceae;g__Coprococcus;s__Coprococcus_phoceensis
730	Ruminococcus_sp._AM28-13	5.51541e-05	0.23895	0.00114035	0.919225	-0.935068	-8.45731	1.1174	d__Bacteria;p__Firmicutes;c__Clostridia;o__Clostridiales;f__Ruminococcaceae;g__Ruminococcus;s__Ruminococcus_sp._AM28-13
731	Muribaculum_sp._TLL-A4	0.530636	1	0.955233	1	0.00850386	-5.48107	3.50451	d__Bacteria;p__Bacteroidetes;c__Bacteroidia;o__Bacteroidales;f__Muribaculaceae;g__Muribaculum;s__Muribaculum_sp._TLL-A4
732	Clostridium_sp._AF37-5AT	0.221956	1	0.329882	1	-0.236215	-6.16553	2.72768	d__Bacteria;p__Firmicutes;c__Clostridia;o__Clostridiales;f__Clostridiaceae;g__Clostridium;s__Clostridium_sp._AF37-5AT
733	Odoribacter_sp._AF15-53	0.128939	1	0.234641	1	-0.238545	-7.55583	3.53493	d__Bacteria;p__Bacteroidetes;c__Bacteroidia;o__Bacteroidales;f__Odoribacteraceae;g__Odoribacter;s__Odoribacter_sp._AF15-53
734	Coprococcus_sp._HPP0048	0.319381	1	0.62895	1	-0.103652	-5.80565	3.0344	d__Bacteria;p__Firmicutes;c__Clostridia;o__Clostridiales;f__Lachnospiraceae;g__Coprococcus;s__Coprococcus_sp._HPP0048
735	Clostridium_sp._AF29-8BH	0.978656	1	0.975659	1	-0.0251819	-4.14011	4.41066	d__Bacteria;p__Firmicutes;c__Clostridia;o__Clostridiales;f__Clostridiaceae;g__Clostridium;s__Clostridium_sp._AF29-8BH
736	Absiella_unclassified	0.177051	1	0.13775	1	-0.46015	-6.02856	2.88958	d__Bacteria;p__Firmicutes;c__Erysipelotrichia;o__Erysipelotrichales;f__Erysipelotrichaceae;g__Absiella;s__Absiella_unclassified
737	Bacteroides_sp._NM69_E16B	0.946947	1	0.963785	1	0.00834225	-4.3524	3.58968	d__Bacteria;p__Bacteroidetes;c__Bacteroidia;o__Bacteroidales;f__Bacteroidaceae;g__Bacteroides;s__Bacteroides_sp._NM69_E16B
738	Klebsiella_phage_vB_KpnP_IME308	0.832872	1	0.778489	1	-0.0558641	-3.68083	4.89581	d__Viruses;p__Viruses_unclassified;c__Viruses_unclassified;o__Caudovirales;f__Podoviridae;g__Drulisvirus;s__Klebsiella_phage_vB_KpnP_IME308
739	Bacteroides_sp._AF39-16AC	0.290103	1	0.453177	1	0.179866	-3.00454	5.57835	d__Bacteria;p__Bacteroidetes;c__Bacteroidia;o__Bacteroidales;f__Bacteroidaceae;g__Bacteroides;s__Bacteroides_sp._AF39-16AC
740	uncultured_Anaerotruncus_sp.	0.388788	1	0.233764	1	0.271751	-3.52486	6.34747	d__Bacteria;p__Firmicutes;c__Clostridia;o__Clostridiales;f__Ruminococcaceae;g__Anaerotruncus;s__uncultured_Anaerotruncus_sp.
741	Bacteroides_sp._A1C1	0.570717	1	0.256102	1	-0.262662	-5.01717	4.10586	d__Bacteria;p__Bacteroidetes;c__Bacteroidia;o__Bacteroidales;f__Bacteroidaceae;g__Bacteroides;s__Bacteroides_sp._A1C1
742	Firmicutes_bacterium_CAG:341	0.517581	1	0.645287	1	-0.111933	-6.38685	3.93194	d__Bacteria;p__Firmicutes;c__Firmicutes_unclassified;o__Firmicutes_unclassified;f__Firmicutes_unclassified;g__Firmicutes_unclassified;s__Firmicutes_bacterium_CAG:341
743	Ruminococcus_sp._AF37-3AC	0.683645	1	0.553867	1	0.129822	-2.94924	4.18153	d__Bacteria;p__Firmicutes;c__Clostridia;o__Clostridiales;f__Ruminococcaceae;g__Ruminococcus;s__Ruminococcus_sp._AF37-3AC
744	Butyricimonas_sp._Marseille-P4593	0.709705	1	0.976419	1	-0.0162076	-3.59475	4.71305	d__Bacteria;p__Bacteroidetes;c__Bacteroidia;o__Bacteroidales;f__Odoribacteraceae;g__Butyricimonas;s__Butyricimonas_sp._Marseille-P4593
745	Clostridium_sp._OM05-5BH	0.613279	1	0.480179	1	0.208055	-3.40358	4.43464	d__Bacteria;p__Firmicutes;c__Clostridia;o__Clostridiales;f__Clostridiaceae;g__Clostridium;s__Clostridium_sp._OM05-5BH
746	Bacteroides_sp._AF27-10BH	0.94124	1	0.729787	1	0.055431	-4.32912	3.00484	d__Bacteria;p__Bacteroidetes;c__Bacteroidia;o__Bacteroidales;f__Bacteroidaceae;g__Bacteroides;s__Bacteroides_sp._AF27-10BH
747	Parabacteroides_sp._AF17-28	0.591742	1	0.668487	1	0.0916894	-3.57972	5.08555	d__Bacteria;p__Bacteroidetes;c__Bacteroidia;o__Bacteroidales;f__Tannerellaceae;g__Parabacteroides;s__Parabacteroides_sp._AF17-28
748	Ruminococcus_sp._AF42-9BH	0.604041	1	0.569575	1	-0.15934	-4.08404	3.1766	d__Bacteria;p__Firmicutes;c__Clostridia;o__Clostridiales;f__Ruminococcaceae;g__Ruminococcus;s__Ruminococcus_sp._AF42-9BH
749	Shigella_unclassified	0.324558	1	0.341813	1	-0.292279	-5.9441	2.42063	d__Bacteria;p__Proteobacteria;c__Gammaproteobacteria;o__Enterobacterales;f__Enterobacteriaceae;g__Shigella;s__Shigella_unclassified
750	Prevotella_sp._CAG:755	0.253679	1	0.324247	1	-0.200539	-7.14145	3.73376	d__Bacteria;p__Bacteroidetes;c__Bacteroidia;o__Bacteroidales;f__Prevotellaceae;g__Prevotella;s__Prevotella_sp._CAG:755
751	Blautia_producta	0.386053	1	0.689258	1	-0.0978848	-7.10111	3.64541	d__Bacteria;p__Firmicutes;c__Clostridia;o__Clostridiales;f__Lachnospiraceae;g__Blautia;s__Blautia_producta
752	Bacteroides_sp._AM54-2NS	0.939416	1	0.617794	1	0.133994	-5.33185	4.62098	d__Bacteria;p__Bacteroidetes;c__Bacteroidia;o__Bacteroidales;f__Bacteroidaceae;g__Bacteroides;s__Bacteroides_sp._AM54-2NS
753	Veillonella_sp._AF13-2	0.477276	1	0.567274	1	0.0824082	-2.66676	6.50216	d__Bacteria;p__Firmicutes;c__Negativicutes;o__Veillonellales;f__Veillonellaceae;g__Veillonella;s__Veillonella_sp._AF13-2
754	Blautia_sp._CAG:237	0.377486	1	0.295073	1	-0.212024	-7.75794	3.34054	d__Bacteria;p__Firmicutes;c__Clostridia;o__Clostridiales;f__Lachnospiraceae;g__Blautia;s__Blautia_sp._CAG:237
755	Lachnospiraceae_bacterium_3_1_46FAA	0.407604	1	0.422637	1	0.21852	-2.95596	4.03833	d__Bacteria;p__Firmicutes;c__Clostridia;o__Clostridiales;f__Lachnospiraceae;g__Lachnospiraceae_unclassified;s__Lachnospiraceae_bacterium_3_1_46FAA
756	Butyricimonas_faecalis	0.756137	1	0.810394	1	0.0909395	-4.09425	4.00373	d__Bacteria;p__Bacteroidetes;c__Bacteroidia;o__Bacteroidales;f__Odoribacteraceae;g__Butyricimonas;s__Butyricimonas_faecalis
757	Butyricicoccus_sp._AF24-19AC	0.39028	1	0.408232	1	-0.199796	-4.63706	2.96605	d__Bacteria;p__Firmicutes;c__Clostridia;o__Clostridiales;f__Clostridiaceae;g__Butyricicoccus;s__Butyricicoccus_sp._AF24-19AC
758	Dialister_sp._CAG:486	0.364868	1	0.493414	1	-0.18622	-4.83564	2.64086	d__Bacteria;p__Firmicutes;c__Negativicutes;o__Veillonellales;f__Veillonellaceae;g__Dialister;s__Dialister_sp._CAG:486
759	Blautia_sp._AF14-40	0.9221	1	0.846724	1	-0.062966	-4.74355	3.54914	d__Bacteria;p__Firmicutes;c__Clostridia;o__Clostridiales;f__Lachnospiraceae;g__Blautia;s__Blautia_sp._AF14-40
760	Veillonella_sp._oral_taxon_158	0.187845	1	0.131859	1	0.383687	-2.59289	6.45847	d__Bacteria;p__Firmicutes;c__Negativicutes;o__Veillonellales;f__Veillonellaceae;g__Veillonella;s__Veillonella_sp._oral_taxon_158
761	Butyricicoccus_sp._AF10-3	0.668279	1	0.819488	1	0.0580298	-2.80661	4.21877	d__Bacteria;p__Firmicutes;c__Clostridia;o__Clostridiales;f__Clostridiaceae;g__Butyricicoccus;s__Butyricicoccus_sp._AF10-3
762	Bacteroides_sp._AR20	0.681019	1	0.415426	1	0.151229	-3.93589	6.37718	d__Bacteria;p__Bacteroidetes;c__Bacteroidia;o__Bacteroidales;f__Bacteroidaceae;g__Bacteroides;s__Bacteroides_sp._AR20
763	Klebsiella_virus_JD18	0.730888	1	0.684148	1	0.0822027	-5.51772	3.90272	d__Viruses;p__Viruses_unclassified;c__Viruses_unclassified;o__Caudovirales;f__Myoviridae;g__Jiaodavirus;s__Klebsiella_virus_JD18
764	Prevotella_sp._CAG:1185	0.588825	1	0.629476	1	0.112676	-2.95785	4.94031	d__Bacteria;p__Bacteroidetes;c__Bacteroidia;o__Bacteroidales;f__Prevotellaceae;g__Prevotella;s__Prevotella_sp._CAG:1185
765	Clostridium_sp._TF11-13AC	0.104979	1	0.095008	1	0.484891	-2.32406	3.99935	d__Bacteria;p__Firmicutes;c__Clostridia;o__Clostridiales;f__Clostridiaceae;g__Clostridium;s__Clostridium_sp._TF11-13AC
766	Veillonella_sp._CAG:933	0.419293	1	0.622079	1	-0.177895	-7.05695	3.15349	d__Bacteria;p__Firmicutes;c__Negativicutes;o__Veillonellales;f__Veillonellaceae;g__Veillonella;s__Veillonella_sp._CAG:933
767	Clostridium_sp._AF02-29	0.900948	1	0.646497	1	-0.070151	-5.56604	6.1903	d__Bacteria;p__Firmicutes;c__Clostridia;o__Clostridiales;f__Clostridiaceae;g__Clostridium;s__Clostridium_sp._AF02-29
768	Prevotella_sp._P4-76	0.523871	1	0.583112	1	0.185778	-2.88216	3.91014	d__Bacteria;p__Bacteroidetes;c__Bacteroidia;o__Bacteroidales;f__Prevotellaceae;g__Prevotella;s__Prevotella_sp._P4-76
769	Roseburia_sp._AF15-21	0.005383	1	0.0190986	0.998646	-0.495087	-9.27185	1.52727	d__Bacteria;p__Firmicutes;c__Clostridia;o__Clostridiales;f__Lachnospiraceae;g__Roseburia;s__Roseburia_sp._AF15-21
770	Vibrio_phage_pYD38-A	0.79439	1	0.826459	1	0.0144676	-4.63823	4.4366	d__Viruses;p__Viruses_unclassified;c__Viruses_unclassified;o__Caudovirales;f__Siphoviridae;g__Roufvirus;s__Vibrio_phage_pYD38-A
771	Alistipes_sp._AL-1	0.344504	1	0.380778	1	-0.218614	-4.76531	2.91935	d__Bacteria;p__Bacteroidetes;c__Bacteroidia;o__Bacteroidales;f__Rikenellaceae;g__Alistipes;s__Alistipes_sp._AL-1
772	Ruminococcus_sp._CAG:60	0.0733436	1	0.164335	1	-0.349261	-6.60427	1.69506	d__Bacteria;p__Firmicutes;c__Clostridia;o__Clostridiales;f__Ruminococcaceae;g__Ruminococcus;s__Ruminococcus_sp._CAG:60
773	Ruminococcus_sp._AM36-18	0.785023	1	0.716326	1	-0.136651	-4.20631	3.785	d__Bacteria;p__Firmicutes;c__Clostridia;o__Clostridiales;f__Ruminococcaceae;g__Ruminococcus;s__Ruminococcus_sp._AM36-18
774	Erysipelotrichaceae_bacterium_6_1_45	0.0582356	1	0.0341603	1	-0.523955	-8.64885	2.1373	d__Bacteria;p__Firmicutes;c__Erysipelotrichia;o__Erysipelotrichales;f__Erysipelotrichaceae;g__Erysipelotrichaceae_unclassified;s__Erysipelotrichaceae_bacterium_6_1_45
775	Oscillibacter_sp._CAG:155	0.102548	1	0.0818515	1	-0.504659	-6.35867	2.36482	d__Bacteria;p__Firmicutes;c__Clostridia;o__Clostridiales;f__Oscillospiraceae;g__Oscillibacter;s__Oscillibacter_sp._CAG:155
776	Bacteroides_sp._44_46	0.191026	1	0.204591	1	0.379092	-1.91588	5.59098	d__Bacteria;p__Bacteroidetes;c__Bacteroidia;o__Bacteroidales;f__Bacteroidaceae;g__Bacteroides;s__Bacteroides_sp._44_46
777	Ruminococcus_sp._CAG:108	0.948414	1	0.893438	1	-0.0385221	-3.84705	3.8614	d__Bacteria;p__Firmicutes;c__Clostridia;o__Clostridiales;f__Ruminococcaceae;g__Ruminococcus;s__Ruminococcus_sp._CAG:108
778	Lachnospiraceae_bacterium_9_1_43BFAA	0.399083	1	0.62668	1	-0.100603	-6.18118	3.23545	d__Bacteria;p__Firmicutes;c__Clostridia;o__Clostridiales;f__Lachnospiraceae;g__Lachnospiraceae_unclassified;s__Lachnospiraceae_bacterium_9_1_43BFAA
779	Clostridium_sp._AM49-4BH	0.00115143	0.77803	0.0249255	1	-0.597299	-7.47331	1.7617	d__Bacteria;p__Firmicutes;c__Clostridia;o__Clostridiales;f__Clostridiaceae;g__Clostridium;s__Clostridium_sp._AM49-4BH
780	Collinsella_sp._OF03-4AA	0.0479347	1	0.0703378	1	0.644236	-2.39211	7.60446	d__Bacteria;p__Actinobacteria;c__Coriobacteriia;o__Coriobacteriales;f__Coriobacteriaceae;g__Collinsella;s__Collinsella_sp._OF03-4AA
781	Clostridium_sp._AF20-17LB	0.311377	1	0.453119	1	-0.177792	-6.4553	2.3657	d__Bacteria;p__Firmicutes;c__Clostridia;o__Clostridiales;f__Clostridiaceae;g__Clostridium;s__Clostridium_sp._AF20-17LB
782	Streptococcus_suis	0.030068	1	0.0150738	1	0.61248	-1.3636	9.83531	d__Bacteria;p__Firmicutes;c__Bacilli;o__Lactobacillales;f__Streptococcaceae;g__Streptococcus;s__Streptococcus_suis
783	Roseburia_sp._AF12-17LB	0.0850449	1	0.207637	1	-0.25235	-8.92949	2.92103	d__Bacteria;p__Firmicutes;c__Clostridia;o__Clostridiales;f__Lachnospiraceae;g__Roseburia;s__Roseburia_sp._AF12-17LB
784	Firmicutes_bacterium_CAG:94	0.170296	1	0.261689	1	-0.326448	-5.98945	2.20113	d__Bacteria;p__Firmicutes;c__Firmicutes_unclassified;o__Firmicutes_unclassified;f__Firmicutes_unclassified;g__Firmicutes_unclassified;s__Firmicutes_bacterium_CAG:94
785	Blautia_sp._AF26-2	0.97524	1	0.900558	1	-0.029242	-3.82793	3.96222	d__Bacteria;p__Firmicutes;c__Clostridia;o__Clostridiales;f__Lachnospiraceae;g__Blautia;s__Blautia_sp._AF26-2
786	Prevotella_sp._CAG:617	0.688242	1	0.848567	1	-0.00942523	-4.79643	3.9941	d__Bacteria;p__Bacteroidetes;c__Bacteroidia;o__Bacteroidales;f__Prevotellaceae;g__Prevotella;s__Prevotella_sp._CAG:617
787	Bacteroides_bouchesdurhonensis	0.930973	1	0.972321	1	0.0268623	-3.63323	3.32982	d__Bacteria;p__Bacteroidetes;c__Bacteroidia;o__Bacteroidales;f__Bacteroidaceae;g__Bacteroides;s__Bacteroides_bouchesdurhonensis
788	Prevotella_sp._P4-65	0.368176	1	0.359988	1	0.233828	-2.96983	5.128	d__Bacteria;p__Bacteroidetes;c__Bacteroidia;o__Bacteroidales;f__Prevotellaceae;g__Prevotella;s__Prevotella_sp._P4-65
789	Bacteroides_caecimuris	0.970365	1	0.940942	1	0.0237302	-4.6365	3.74614	d__Bacteria;p__Bacteroidetes;c__Bacteroidia;o__Bacteroidales;f__Bacteroidaceae;g__Bacteroides;s__Bacteroides_caecimuris
790	Ruminococcus_sp._AF42-10	0.710723	1	0.771563	1	-0.102023	-4.39948	3.65384	d__Bacteria;p__Firmicutes;c__Clostridia;o__Clostridiales;f__Ruminococcaceae;g__Ruminococcus;s__Ruminococcus_sp._AF42-10
791	Eggerthella_sp._CAG:1427	0.686215	1	0.508028	1	-0.115867	-4.31939	4.06528	d__Bacteria;p__Actinobacteria;c__Coriobacteriia;o__Eggerthellales;f__Eggerthellaceae;g__Eggerthella;s__Eggerthella_sp._CAG:1427
792	Butyricicoccus_sp._AM32-19	0.484619	1	0.362174	1	-0.315383	-4.88772	3.54796	d__Bacteria;p__Firmicutes;c__Clostridia;o__Clostridiales;f__Clostridiaceae;g__Butyricicoccus;s__Butyricicoccus_sp._AM32-19
793	Prevotella_ruminicola	0.560356	1	0.421408	1	0.233334	-2.7879	3.41784	d__Bacteria;p__Bacteroidetes;c__Bacteroidia;o__Bacteroidales;f__Prevotellaceae;g__Prevotella;s__Prevotella_ruminicola
794	Fusicatenibacter_sp._2789STDY5834925	0.385783	1	0.458611	1	0.239649	-2.90382	5.21476	d__Bacteria;p__Firmicutes;c__Clostridia;o__Clostridiales;f__Lachnospiraceae;g__Fusicatenibacter;s__Fusicatenibacter_sp._2789STDY5834925
795	Lactobacillus_paragasseri	0.649487	1	0.601918	1	0.140074	-3.78413	4.11578	d__Bacteria;p__Firmicutes;c__Bacilli;o__Lactobacillales;f__Lactobacillaceae;g__Lactobacillus;s__Lactobacillus_paragasseri
796	Akkermansia_sp._CAG:344	0.607421	1	0.823817	1	-0.0441328	-4.24311	3.11785	d__Bacteria;p__Verrucomicrobia;c__Verrucomicrobiae;o__Verrucomicrobiales;f__Akkermansiaceae;g__Akkermansia;s__Akkermansia_sp._CAG:344
797	Ruminococcus_sp._AM58-7XD	0.949605	1	0.943965	1	0.027166	-3.18814	4.33992	d__Bacteria;p__Firmicutes;c__Clostridia;o__Clostridiales;f__Ruminococcaceae;g__Ruminococcus;s__Ruminococcus_sp._AM58-7XD
798	Odoribacter_splanchnicus_CAG:14	0.30632	1	0.300925	1	-0.215547	-7.23575	3.67692	d__Bacteria;p__Bacteroidetes;c__Bacteroidia;o__Bacteroidales;f__Odoribacteraceae;g__Odoribacter;s__Odoribacter_splanchnicus_CAG:14
799	Clostridium_sp._AF27-5AA	0.407029	1	0.349149	1	0.251466	-2.55073	5.02071	d__Bacteria;p__Firmicutes;c__Clostridia;o__Clostridiales;f__Clostridiaceae;g__Clostridium;s__Clostridium_sp._AF27-5AA
800	Thauera_sp._2A1	0.839995	1	0.87894	1	-0.0400806	-5.29055	4.32744	d__Bacteria;p__Proteobacteria;c__Betaproteobacteria;o__Rhodocyclales;f__Zoogloeaceae;g__Thauera;s__Thauera_sp._2A1
801	Lachnospiraceae_bacterium_AM26-1LB	0.764299	1	0.739483	1	0.10308	-3.12106	4.89205	d__Bacteria;p__Firmicutes;c__Clostridia;o__Clostridiales;f__Lachnospiraceae;g__Lachnospiraceae_unclassified;s__Lachnospiraceae_bacterium_AM26-1LB
802	Collinsella_tanakaei	0.342075	1	0.574216	1	-0.215195	-4.62191	3.10177	d__Bacteria;p__Actinobacteria;c__Coriobacteriia;o__Coriobacteriales;f__Coriobacteriaceae;g__Collinsella;s__Collinsella_tanakaei
803	Clostridium_sp._AF46-9NS	0.388495	1	0.533634	1	-0.211011	-6.47968	3.20237	d__Bacteria;p__Firmicutes;c__Clostridia;o__Clostridiales;f__Clostridiaceae;g__Clostridium;s__Clostridium_sp._AF46-9NS
804	Odoribacteraceae_unclassified	0.625223	1	0.603837	1	-0.0975033	-3.93756	3.31379	d__Bacteria;p__Bacteroidetes;c__Bacteroidia;o__Bacteroidales;f__Odoribacteraceae;g__Odoribacteraceae_unclassified;s__Odoribacteraceae_unclassified
805	Veillonella_sp._T11011-6	0.339684	1	0.295908	1	0.205051	-3.22086	5.99549	d__Bacteria;p__Firmicutes;c__Negativicutes;o__Veillonellales;f__Veillonellaceae;g__Veillonella;s__Veillonella_sp._T11011-6
806	Dechloromonas_sp._Dech2017	0.563789	1	0.96023	1	0.00104497	-3.0662	5.97902	d__Bacteria;p__Proteobacteria;c__Betaproteobacteria;o__Rhodocyclales;f__Azonexaceae;g__Dechloromonas;s__Dechloromonas_sp._Dech2017
807	Chitinophaga_jiangningensis	0.904219	1	0.948465	1	-0.00845118	-4.09268	4.30114	d__Bacteria;p__Bacteroidetes;c__Chitinophagia;o__Chitinophagales;f__Chitinophagaceae;g__Chitinophaga;s__Chitinophaga_jiangningensis
808	Oscillospiraceae_bacterium_VE202-24	0.392148	1	0.348634	1	-0.260099	-4.67446	3.38974	d__Bacteria;p__Firmicutes;c__Clostridia;o__Clostridiales;f__Oscillospiraceae;g__Oscillospiraceae_unclassified;s__Oscillospiraceae_bacterium_VE202-24
809	Blautia_sp._BCRC_81119	0.407745	1	0.370282	1	-0.299759	-5.03686	3.42038	d__Bacteria;p__Firmicutes;c__Clostridia;o__Clostridiales;f__Lachnospiraceae;g__Blautia;s__Blautia_sp._BCRC_81119
810	Clostridium_sp._AM28-20LB	0.727574	1	0.568905	1	0.138584	-3.32489	3.94493	d__Bacteria;p__Firmicutes;c__Clostridia;o__Clostridiales;f__Clostridiaceae;g__Clostridium;s__Clostridium_sp._AM28-20LB
811	Clostridium_bolteae_CAG:59	0.433997	1	0.5035	1	0.210589	-2.97618	3.8457	d__Bacteria;p__Firmicutes;c__Clostridia;o__Clostridiales;f__Clostridiaceae;g__Clostridium;s__Clostridium_bolteae_CAG:59
812	Cryptobacterium_sp._CAG:338	0.772271	1	0.843337	1	0.0193649	-3.51343	4.4732	d__Bacteria;p__Actinobacteria;c__Coriobacteriia;o__Eggerthellales;f__Eggerthellaceae;g__Cryptobacterium;s__Cryptobacterium_sp._CAG:338
813	Coprococcus_sp._AF27-8	0.10964	1	0.286936	1	-0.344519	-7.33719	2.22427	d__Bacteria;p__Firmicutes;c__Clostridia;o__Clostridiales;f__Lachnospiraceae;g__Coprococcus;s__Coprococcus_sp._AF27-8
814	Alistipes_sp._CAG:268	0.394104	1	0.464678	1	-0.213059	-6.34357	3.20047	d__Bacteria;p__Bacteroidetes;c__Bacteroidia;o__Bacteroidales;f__Rikenellaceae;g__Alistipes;s__Alistipes_sp._CAG:268
815	Bacteroides_sp._An322	0.180636	1	0.172999	1	0.330245	-2.80687	5.15562	d__Bacteria;p__Bacteroidetes;c__Bacteroidia;o__Bacteroidales;f__Bacteroidaceae;g__Bacteroides;s__Bacteroides_sp._An322
816	Ruminococcus_albus	0.00288818	0.99294	0.0129751	0.99872	-0.784133	-6.79811	1.70691	d__Bacteria;p__Firmicutes;c__Clostridia;o__Clostridiales;f__Ruminococcaceae;g__Ruminococcus;s__Ruminococcus_albus
817	Bacteroides_sp._An269	0.675644	1	0.799969	1	-0.0441723	-4.73448	3.26252	d__Bacteria;p__Bacteroidetes;c__Bacteroidia;o__Bacteroidales;f__Bacteroidaceae;g__Bacteroides;s__Bacteroides_sp._An269
818	Prevotella_sp._MGM1	0.31745	1	0.369461	1	0.250506	-2.3658	4.65999	d__Bacteria;p__Bacteroidetes;c__Bacteroidia;o__Bacteroidales;f__Prevotellaceae;g__Prevotella;s__Prevotella_sp._MGM1
819	Ruminococcus_sp._TF12-2	0.000368709	0.436581	0.00152802	0.920909	-0.950172	-11.5586	0.502124	d__Bacteria;p__Firmicutes;c__Clostridia;o__Clostridiales;f__Ruminococcaceae;g__Ruminococcus;s__Ruminococcus_sp._TF12-2
820	Klebsiella_sp._MS_92-3	0.55197	1	0.475899	1	-0.184474	-3.74714	3.65117	d__Bacteria;p__Proteobacteria;c__Gammaproteobacteria;o__Enterobacterales;f__Enterobacteriaceae;g__Klebsiella;s__Klebsiella_sp._MS_92-3
821	Bacteroides_sp._AM16-13	0.82341	1	0.632326	1	0.124846	-5.83294	4.18292	d__Bacteria;p__Bacteroidetes;c__Bacteroidia;o__Bacteroidales;f__Bacteroidaceae;g__Bacteroides;s__Bacteroides_sp._AM16-13
822	Bacteroides_rodentium	0.195768	1	0.175818	1	0.285023	-3.37806	6.45059	d__Bacteria;p__Bacteroidetes;c__Bacteroidia;o__Bacteroidales;f__Bacteroidaceae;g__Bacteroides;s__Bacteroides_rodentium
823	Muribaculaceae_bacterium_Isolate-037_(Harlan)	0.801569	1	0.851365	1	-0.0821244	-3.3362	5.17407	d__Bacteria;p__Bacteroidetes;c__Bacteroidia;o__Bacteroidales;f__Muribaculaceae;g__Muribaculaceae_unclassified;s__Muribaculaceae_bacterium_Isolate-037_(Harlan)
824	Lachnospiraceae_bacterium_8_1_57FAA	0.661448	1	0.631888	1	0.0856781	-3.0993	5.23117	d__Bacteria;p__Firmicutes;c__Clostridia;o__Clostridiales;f__Lachnospiraceae;g__Lachnospiraceae_unclassified;s__Lachnospiraceae_bacterium_8_1_57FAA
825	Ruminococcus_sp._AF41-9	0.155396	1	0.45676	1	-0.216082	-5.40089	2.80974	d__Bacteria;p__Firmicutes;c__Clostridia;o__Clostridiales;f__Ruminococcaceae;g__Ruminococcus;s__Ruminococcus_sp._AF41-9
826	Coprococcus_sp._AF38-1	0.00925423	1	0.0134675	0.998626	-0.63788	-7.8105	1.36637	d__Bacteria;p__Firmicutes;c__Clostridia;o__Clostridiales;f__Lachnospiraceae;g__Coprococcus;s__Coprococcus_sp._AF38-1
827	Coprococcus_sp._AF18-48	0.738347	1	0.890837	1	-0.0543222	-7.69628	3.84092	d__Bacteria;p__Firmicutes;c__Clostridia;o__Clostridiales;f__Lachnospiraceae;g__Coprococcus;s__Coprococcus_sp._AF18-48
828	Mediterraneibacter_butyricigenes	0.718114	1	0.912772	1	-0.0475914	-3.93137	4.89012	d__Bacteria;p__Firmicutes;c__Clostridia;o__Clostridiales;f__Lachnospiraceae;g__Mediterraneibacter;s__Mediterraneibacter_butyricigenes
829	Blautia_sp._OF03-13	0.455739	1	0.338996	1	-0.297865	-5.19648	3.20686	d__Bacteria;p__Firmicutes;c__Clostridia;o__Clostridiales;f__Lachnospiraceae;g__Blautia;s__Blautia_sp._OF03-13
830	uncultured_Coprococcus_sp.	0.401007	1	0.274511	1	0.303271	-3.19031	4.68186	d__Bacteria;p__Firmicutes;c__Clostridia;o__Clostridiales;f__Lachnospiraceae;g__Coprococcus;s__uncultured_Coprococcus_sp.
831	Flavonifractor_sp._An306	0.0281554	1	0.0268011	1	-0.643574	-10.106	1.63126	d__Bacteria;p__Firmicutes;c__Clostridia;o__Clostridiales;f__Ruminococcaceae;g__Flavonifractor;s__Flavonifractor_sp._An306
832	Streptococcus_infantis	0.355218	1	0.238405	1	0.301178	-3.61576	5.14717	d__Bacteria;p__Firmicutes;c__Bacilli;o__Lactobacillales;f__Streptococcaceae;g__Streptococcus;s__Streptococcus_infantis
833	Clostridiaceae_bacterium_AF29-16BH	0.578392	1	0.597671	1	-0.148011	-4.16764	2.97566	d__Bacteria;p__Firmicutes;c__Clostridia;o__Clostridiales;f__Clostridiaceae;g__Clostridiaceae_unclassified;s__Clostridiaceae_bacterium_AF29-16BH
834	Romboutsia_timonensis	0.974928	1	0.927875	1	-0.00282643	-4.24732	4.72195	d__Bacteria;p__Firmicutes;c__Clostridia;o__Clostridiales;f__Peptostreptococcaceae;g__Romboutsia;s__Romboutsia_timonensis
835	Alloprevotella_sp._E39	0.617616	1	0.512211	1	-0.177315	-4.47348	2.92005	d__Bacteria;p__Bacteroidetes;c__Bacteroidia;o__Bacteroidales;f__Prevotellaceae;g__Alloprevotella;s__Alloprevotella_sp._E39
836	Ruminococcus_sp._AF17-22AC	0.794483	1	0.704856	1	0.0705817	-3.11822	4.12114	d__Bacteria;p__Firmicutes;c__Clostridia;o__Clostridiales;f__Ruminococcaceae;g__Ruminococcus;s__Ruminococcus_sp._AF17-22AC
837	Eubacterium_rectale_CAG:36	0.739664	1	0.715468	1	0.085022	-3.03605	3.78459	d__Bacteria;p__Firmicutes;c__Clostridia;o__Clostridiales;f__Eubacteriaceae;g__Eubacterium;s__Eubacterium_rectale_CAG:36
838	Bacteroides_helcogenes	0.874827	1	0.766203	1	0.0709654	-4.39889	6.0518	d__Bacteria;p__Bacteroidetes;c__Bacteroidia;o__Bacteroidales;f__Bacteroidaceae;g__Bacteroides;s__Bacteroides_helcogenes
839	Coprococcus_sp._TF11-13	0.0762745	1	0.196994	1	-0.325517	-7.26206	2.48937	d__Bacteria;p__Firmicutes;c__Clostridia;o__Clostridiales;f__Lachnospiraceae;g__Coprococcus;s__Coprococcus_sp._TF11-13
840	Candidatus_Saccharibacteria_bacterium	0.0918595	1	0.0504582	1	0.425593	-2.44053	6.21284	d__Bacteria;p__Candidatus_Saccharibacteria;c__Candidatus_Saccharibacteria_unclassified;o__Candidatus_Saccharibacteria_unclassified;f__Candidatus_Saccharibacteria_unclassified;g__Candidatus_Saccharibacteria_unclassified;s__Candidatus_Saccharibacteria_bacterium
841	Bacteroides_heparinolyticus	0.892339	1	0.877571	1	0.00560137	-3.85392	4.46905	d__Bacteria;p__Bacteroidetes;c__Bacteroidia;o__Bacteroidales;f__Bacteroidaceae;g__Bacteroides;s__Bacteroides_heparinolyticus
842	Lactobacillus_gasseri	0.0424859	1	0.0489469	1	0.515156	-2.33849	7.48221	d__Bacteria;p__Firmicutes;c__Bacilli;o__Lactobacillales;f__Lactobacillaceae;g__Lactobacillus;s__Lactobacillus_gasseri
843	Flavonifractor_sp._An100	0.0154343	1	0.0101451	0.99818	-0.756484	-7.2797	1.32591	d__Bacteria;p__Firmicutes;c__Clostridia;o__Clostridiales;f__Ruminococcaceae;g__Flavonifractor;s__Flavonifractor_sp._An100
844	Bacteroides_togonis	0.0622949	1	0.102252	1	0.50677	-1.97248	8.21608	d__Bacteria;p__Bacteroidetes;c__Bacteroidia;o__Bacteroidales;f__Bacteroidaceae;g__Bacteroides;s__Bacteroides_togonis
845	Roseburia_sp._CAG:45	0.0539904	1	0.169696	1	-0.333501	-6.93171	2.55388	d__Bacteria;p__Firmicutes;c__Clostridia;o__Clostridiales;f__Lachnospiraceae;g__Roseburia;s__Roseburia_sp._CAG:45
846	Clostridium_sp._AM30-24	0.813658	1	0.70039	1	-0.0717384	-5.86698	4.66353	d__Bacteria;p__Firmicutes;c__Clostridia;o__Clostridiales;f__Clostridiaceae;g__Clostridium;s__Clostridium_sp._AM30-24
847	Parabacteroides_gordonii	0.317646	1	0.188369	1	0.280124	-3.91051	4.64629	d__Bacteria;p__Bacteroidetes;c__Bacteroidia;o__Bacteroidales;f__Tannerellaceae;g__Parabacteroides;s__Parabacteroides_gordonii
848	Bacteroides_congonensis	0.806942	1	0.565776	1	0.193292	-4.45222	4.923	d__Bacteria;p__Bacteroidetes;c__Bacteroidia;o__Bacteroidales;f__Bacteroidaceae;g__Bacteroides;s__Bacteroides_congonensis
849	Ruminococcus_sp._AM34-10LB	0.805069	1	0.87946	1	-0.0854806	-4.61027	3.89646	d__Bacteria;p__Firmicutes;c__Clostridia;o__Clostridiales;f__Ruminococcaceae;g__Ruminococcus;s__Ruminococcus_sp._AM34-10LB
850	Clostridium_sp._chh4-2	0.762963	1	0.936441	1	-0.0214512	-5.12724	4.35177	d__Bacteria;p__Firmicutes;c__Clostridia;o__Clostridiales;f__Clostridiaceae;g__Clostridium;s__Clostridium_sp._chh4-2
851	Roseburia_sp._AF20-18LB	0.043598	1	0.0695276	1	-0.507866	-6.50058	2.21086	d__Bacteria;p__Firmicutes;c__Clostridia;o__Clostridiales;f__Lachnospiraceae;g__Roseburia;s__Roseburia_sp._AF20-18LB
852	Intestinibacter_bartlettii	0.631081	1	0.909287	1	0.0157598	-5.02058	6.43522	d__Bacteria;p__Firmicutes;c__Clostridia;o__Clostridiales;f__Peptostreptococcaceae;g__Intestinibacter;s__Intestinibacter_bartlettii
853	Anaerotruncus_sp._CAG:390	0.135904	1	0.138653	1	-0.461577	-4.79953	2.21848	d__Bacteria;p__Firmicutes;c__Clostridia;o__Clostridiales;f__Ruminococcaceae;g__Anaerotruncus;s__Anaerotruncus_sp._CAG:390
854	Eubacterium_sp._CAG:581	0.224581	1	0.356787	1	-0.186761	-8.00228	3.94938	d__Bacteria;p__Firmicutes;c__Clostridia;o__Clostridiales;f__Eubacteriaceae;g__Eubacterium;s__Eubacterium_sp._CAG:581
855	Bacteroides_faecichinchillae	0.497917	1	0.476968	1	0.229897	-3.85287	4.12236	d__Bacteria;p__Bacteroidetes;c__Bacteroidia;o__Bacteroidales;f__Bacteroidaceae;g__Bacteroides;s__Bacteroides_faecichinchillae
856	Parabacteroides_sp._D25	0.381474	1	0.404535	1	0.202602	-3.91793	4.54252	d__Bacteria;p__Bacteroidetes;c__Bacteroidia;o__Bacteroidales;f__Tannerellaceae;g__Parabacteroides;s__Parabacteroides_sp._D25
857	Butyricimonas_synergistica	0.769763	1	0.78944	1	-0.0362442	-4.2754	3.70224	d__Bacteria;p__Bacteroidetes;c__Bacteroidia;o__Bacteroidales;f__Odoribacteraceae;g__Butyricimonas;s__Butyricimonas_synergistica
858	Blautia_sp._AM29-29	0.59538	1	0.469824	1	-0.146929	-3.85947	2.83837	d__Bacteria;p__Firmicutes;c__Clostridia;o__Clostridiales;f__Lachnospiraceae;g__Blautia;s__Blautia_sp._AM29-29
859	Ruminococcus_sp._AF12-5	0.870459	1	0.489012	1	-0.174726	-6.00039	6.03701	d__Bacteria;p__Firmicutes;c__Clostridia;o__Clostridiales;f__Ruminococcaceae;g__Ruminococcus;s__Ruminococcus_sp._AF12-5
860	Burkholderiales_bacterium_1_1_47	0.916384	1	0.85362	1	-0.0456535	-5.52633	4.84065	d__Bacteria;p__Proteobacteria;c__Betaproteobacteria;o__Burkholderiales;f__Burkholderiales_unclassified;g__Burkholderiales_unclassified;s__Burkholderiales_bacterium_1_1_47
861	Flavonifractor_sp._An10	0.108141	1	0.0435692	1	-0.473349	-7.82537	3.20168	d__Bacteria;p__Firmicutes;c__Clostridia;o__Clostridiales;f__Ruminococcaceae;g__Flavonifractor;s__Flavonifractor_sp._An10
862	Anaerofilum_sp._An201	0.00708932	1	0.00150469	0.924227	-0.66404	-12.0774	2.25518	d__Bacteria;p__Firmicutes;c__Clostridia;o__Clostridiales;f__Ruminococcaceae;g__Anaerofilum;s__Anaerofilum_sp._An201
863	Clostridium_leptum_CAG:27	0.431973	1	0.451082	1	-0.251277	-4.57462	3.00431	d__Bacteria;p__Firmicutes;c__Clostridia;o__Clostridiales;f__Clostridiaceae;g__Clostridium;s__Clostridium_leptum_CAG:27
864	Bacteroides_sp._AM23-18	0.367312	1	0.181792	1	0.299561	-2.95164	5.53531	d__Bacteria;p__Bacteroidetes;c__Bacteroidia;o__Bacteroidales;f__Bacteroidaceae;g__Bacteroides;s__Bacteroides_sp._AM23-18
865	Ruminococcus_sp._TF11-2AC	0.160979	1	0.276833	1	-0.286912	-9.24905	2.45848	d__Bacteria;p__Firmicutes;c__Clostridia;o__Clostridiales;f__Ruminococcaceae;g__Ruminococcus;s__Ruminococcus_sp._TF11-2AC
866	Prevotella_timonensis	0.25972	1	0.204657	1	0.284572	-3.36026	5.71119	d__Bacteria;p__Bacteroidetes;c__Bacteroidia;o__Bacteroidales;f__Prevotellaceae;g__Prevotella;s__Prevotella_timonensis
867	Blautia_sp._SC05B48	0.781015	1	0.929008	1	-0.0307691	-5.80625	3.27539	d__Bacteria;p__Firmicutes;c__Clostridia;o__Clostridiales;f__Lachnospiraceae;g__Blautia;s__Blautia_sp._SC05B48
868	Desulfovibrio_sp._An276	0.302341	1	0.269885	1	-0.220075	-5.40215	2.43781	d__Bacteria;p__Proteobacteria;c__Deltaproteobacteria;o__Desulfovibrionales;f__Desulfovibrionaceae;g__Desulfovibrio;s__Desulfovibrio_sp._An276
869	Coprococcus_sp._AF16-5	0.112534	1	0.13827	1	-0.286199	-7.35437	2.8195	d__Bacteria;p__Firmicutes;c__Clostridia;o__Clostridiales;f__Lachnospiraceae;g__Coprococcus;s__Coprococcus_sp._AF16-5
870	Lachnotalea_sp._AF33-28	0.0167931	1	0.00242356	0.943069	-0.733858	-13.4336	1.60426	d__Bacteria;p__Firmicutes;c__Clostridia;o__Clostridiales;f__Lachnospiraceae;g__Lachnotalea;s__Lachnotalea_sp._AF33-28
871	Citrobacter_freundii	0.74071	1	0.800376	1	-0.0591639	-3.66471	3.57072	d__Bacteria;p__Proteobacteria;c__Gammaproteobacteria;o__Enterobacterales;f__Enterobacteriaceae;g__Citrobacter;s__Citrobacter_freundii
872	Roseburia_sp._CAG:197_41_10	0.118952	1	0.0411329	1	-0.467789	-6.36331	2.93605	d__Bacteria;p__Firmicutes;c__Clostridia;o__Clostridiales;f__Lachnospiraceae;g__Roseburia;s__Roseburia_sp._CAG:197_41_10
873	Blautia_sp._AM42-2	0.658763	1	0.485138	1	-0.152599	-4.24367	3.3098	d__Bacteria;p__Firmicutes;c__Clostridia;o__Clostridiales;f__Lachnospiraceae;g__Blautia;s__Blautia_sp._AM42-2
874	Veillonella_rogosae	0.158256	1	0.127001	1	0.351055	-2.84524	5.57336	d__Bacteria;p__Firmicutes;c__Negativicutes;o__Veillonellales;f__Veillonellaceae;g__Veillonella;s__Veillonella_rogosae
875	Eubacterium_sp._AM28-29	0.0777952	1	0.161555	1	-0.487035	-7.41207	2.09271	d__Bacteria;p__Firmicutes;c__Clostridia;o__Clostridiales;f__Eubacteriaceae;g__Eubacterium;s__Eubacterium_sp._AM28-29
876	Ruminococcus_sp._AF21-42	0.49759	1	0.892421	1	0.0131157	-8.4248	5.16632	d__Bacteria;p__Firmicutes;c__Clostridia;o__Clostridiales;f__Ruminococcaceae;g__Ruminococcus;s__Ruminococcus_sp._AF21-42
877	Anaeromassilibacillus_sp._An250	0.133834	1	0.147519	1	-0.379732	-5.80162	2.66044	d__Bacteria;p__Firmicutes;c__Clostridia;o__Clostridiales;f__Ruminococcaceae;g__Anaeromassilibacillus;s__Anaeromassilibacillus_sp._An250
878	Firmicutes_bacterium_CAG:240	0.129418	1	0.105903	1	-0.442254	-4.5527	3.00271	d__Bacteria;p__Firmicutes;c__Firmicutes_unclassified;o__Firmicutes_unclassified;f__Firmicutes_unclassified;g__Firmicutes_unclassified;s__Firmicutes_bacterium_CAG:240
879	uncultured_Eubacterium_sp.	0.0568183	1	0.0360292	1	-0.521572	-6.83545	1.81441	d__Bacteria;p__Firmicutes;c__Clostridia;o__Clostridiales;f__Eubacteriaceae;g__Eubacterium;s__uncultured_Eubacterium_sp.
880	Ruminococcus_sp._AM28-41	0.91516	1	0.982825	1	-0.0213749	-3.98208	3.7448	d__Bacteria;p__Firmicutes;c__Clostridia;o__Clostridiales;f__Ruminococcaceae;g__Ruminococcus;s__Ruminococcus_sp._AM28-41
881	Veillonella_sp._S13053-19	0.498487	1	0.419216	1	0.218301	-2.90283	4.34245	d__Bacteria;p__Firmicutes;c__Negativicutes;o__Veillonellales;f__Veillonellaceae;g__Veillonella;s__Veillonella_sp._S13053-19
882	Butyricimonas_sp._An62	0.533428	1	0.462122	1	-0.141638	-4.12552	3.79739	d__Bacteria;p__Bacteroidetes;c__Bacteroidia;o__Bacteroidales;f__Odoribacteraceae;g__Butyricimonas;s__Butyricimonas_sp._An62
883	Veillonella_sp.	0.376817	1	0.406523	1	0.176939	-2.62286	5.64404	d__Bacteria;p__Firmicutes;c__Negativicutes;o__Veillonellales;f__Veillonellaceae;g__Veillonella;s__Veillonella_sp.
884	Roseburia_sp._831b	0.123249	1	0.153817	1	-0.42275	-6.77017	1.82623	d__Bacteria;p__Firmicutes;c__Clostridia;o__Clostridiales;f__Lachnospiraceae;g__Roseburia;s__Roseburia_sp._831b
885	Pseudoflavonifractor_sp._Marseille-P3106	0.0448492	1	0.0113113	0.997065	-0.520524	-13.6647	2.62454	d__Bacteria;p__Firmicutes;c__Clostridia;o__Clostridiales;f__Ruminococcaceae;g__Pseudoflavonifractor;s__Pseudoflavonifractor_sp._Marseille-P3106
886	Lachnoclostridium_sp._SNUG30386	0.823563	1	0.829914	1	0.115728	-2.71552	3.44085	d__Bacteria;p__Firmicutes;c__Clostridia;o__Clostridiales;f__Lachnospiraceae;g__Lachnoclostridium;s__Lachnoclostridium_sp._SNUG30386
887	Bifidobacterium_catenulatum	0.293923	1	0.613003	1	0.119258	-3.1246	5.9429	d__Bacteria;p__Actinobacteria;c__Actinobacteria;o__Bifidobacteriales;f__Bifidobacteriaceae;g__Bifidobacterium;s__Bifidobacterium_catenulatum
888	Marvinbryantia_formatexigens	0.0200437	1	0.0119326	0.99841	-0.753222	-7.70623	1.88596	d__Bacteria;p__Firmicutes;c__Clostridia;o__Clostridiales;f__Lachnospiraceae;g__Marvinbryantia;s__Marvinbryantia_formatexigens
889	Faecalicatena_contorta	0.648448	1	0.423522	1	0.169181	-5.33918	5.72105	d__Bacteria;p__Firmicutes;c__Clostridia;o__Clostridiales;f__Lachnospiraceae;g__Faecalicatena;s__Faecalicatena_contorta
890	Ruminococcus_sp._AF14-10	0.831577	1	0.636867	1	0.121938	-3.79473	5.42075	d__Bacteria;p__Firmicutes;c__Clostridia;o__Clostridiales;f__Ruminococcaceae;g__Ruminococcus;s__Ruminococcus_sp._AF14-10
891	Muribaculaceae_bacterium_Isolate-013_(NCI)	0.551134	1	0.493201	1	-0.147109	-4.81774	3.63895	d__Bacteria;p__Bacteroidetes;c__Bacteroidia;o__Bacteroidales;f__Muribaculaceae;g__Muribaculaceae_unclassified;s__Muribaculaceae_bacterium_Isolate-013_(NCI)
892	Firmicutes_bacterium_CAG:24	0.9024	1	0.863242	1	-0.0131048	-4.10572	4.7615	d__Bacteria;p__Firmicutes;c__Firmicutes_unclassified;o__Firmicutes_unclassified;f__Firmicutes_unclassified;g__Firmicutes_unclassified;s__Firmicutes_bacterium_CAG:24
893	Clostridiaceae_bacterium_AF42-6	0.792523	1	0.621501	1	0.0912673	-4.49036	4.09454	d__Bacteria;p__Firmicutes;c__Clostridia;o__Clostridiales;f__Clostridiaceae;g__Clostridiaceae_unclassified;s__Clostridiaceae_bacterium_AF42-6
894	Ruminococcus_sp._AF43-11	0.922469	1	0.86071	1	-0.110722	-5.88071	4.6114	d__Bacteria;p__Firmicutes;c__Clostridia;o__Clostridiales;f__Ruminococcaceae;g__Ruminococcus;s__Ruminococcus_sp._AF43-11
895	Ornithobacterium_rhinotracheale	0.794891	1	0.691875	1	0.0702749	-4.23619	3.88521	d__Bacteria;p__Bacteroidetes;c__Flavobacteriia;o__Flavobacteriales;f__Flavobacteriaceae;g__Ornithobacterium;s__Ornithobacterium_rhinotracheale
896	Bacteroides_sp._AF39-10AT	0.0229034	1	0.0274245	1	0.680244	-1.75741	7.77972	d__Bacteria;p__Bacteroidetes;c__Bacteroidia;o__Bacteroidales;f__Bacteroidaceae;g__Bacteroides;s__Bacteroides_sp._AF39-10AT
897	Azospirillum_sp._47_25	0.844836	1	0.796597	1	-0.0467867	-4.01816	4.36458	d__Bacteria;p__Proteobacteria;c__Alphaproteobacteria;o__Rhodospirillales;f__Rhodospirillaceae;g__Azospirillum;s__Azospirillum_sp._47_25
898	Klebsiella_virus_KpV475	0.689926	1	0.869317	1	-0.0411964	-3.70336	5.3282	d__Viruses;p__Viruses_unclassified;c__Viruses_unclassified;o__Caudovirales;f__Podoviridae;g__Drulisvirus;s__Klebsiella_virus_KpV475
899	Sutterellaceae_unclassified	0.828162	1	0.444049	1	0.139906	-4.75575	5.0229	d__Bacteria;p__Proteobacteria;c__Betaproteobacteria;o__Burkholderiales;f__Sutterellaceae;g__Sutterellaceae_unclassified;s__Sutterellaceae_unclassified
900	Clostridium_sp._OM04-12AA	0.403949	1	0.463166	1	-0.137916	-5.22665	2.93951	d__Bacteria;p__Firmicutes;c__Clostridia;o__Clostridiales;f__Clostridiaceae;g__Clostridium;s__Clostridium_sp._OM04-12AA
901	Veillonellaceae_bacterium	0.959022	1	0.954538	1	-0.0330592	-3.57123	3.78045	d__Bacteria;p__Firmicutes;c__Negativicutes;o__Veillonellales;f__Veillonellaceae;g__Veillonellaceae_unclassified;s__Veillonellaceae_bacterium
902	Alistipes_timonensis	0.334816	1	0.331149	1	-0.321589	-6.17152	3.67566	d__Bacteria;p__Bacteroidetes;c__Bacteroidia;o__Bacteroidales;f__Rikenellaceae;g__Alistipes;s__Alistipes_timonensis
903	Fusobacterium_sp._HMSC073F01	0.0266933	1	0.00801648	1	0.585634	-1.62224	10.1273	d__Bacteria;p__Fusobacteria;c__Fusobacteriia;o__Fusobacteriales;f__Fusobacteriaceae;g__Fusobacterium;s__Fusobacterium_sp._HMSC073F01
904	Prevotella_sp._P5-125	0.229235	1	0.21504	1	0.348388	-2.66744	5.6704	d__Bacteria;p__Bacteroidetes;c__Bacteroidia;o__Bacteroidales;f__Prevotellaceae;g__Prevotella;s__Prevotella_sp._P5-125
905	Flavonifractor_sp._An91	0.349477	1	0.338341	1	-0.212134	-7.17884	3.26336	d__Bacteria;p__Firmicutes;c__Clostridia;o__Clostridiales;f__Ruminococcaceae;g__Flavonifractor;s__Flavonifractor_sp._An91
906	Clostridium_sp._CAG:169	0.0114509	1	0.0446812	1	-0.55612	-7.61323	1.41812	d__Bacteria;p__Firmicutes;c__Clostridia;o__Clostridiales;f__Clostridiaceae;g__Clostridium;s__Clostridium_sp._CAG:169
907	Clostridium_sp._AM27-31LB	0.143509	1	0.206038	1	-0.318831	-7.46883	2.70311	d__Bacteria;p__Firmicutes;c__Clostridia;o__Clostridiales;f__Clostridiaceae;g__Clostridium;s__Clostridium_sp._AM27-31LB
908	Akkermansia_muciniphila_CAG:154	0.776116	1	0.949252	1	-2.17722e-05	-4.27664	3.5145	d__Bacteria;p__Verrucomicrobia;c__Verrucomicrobiae;o__Verrucomicrobiales;f__Akkermansiaceae;g__Akkermansia;s__Akkermansia_muciniphila_CAG:154
909	Akkermansia_unclassified	0.661386	1	0.833316	1	-0.0617583	-4.22483	3.16695	d__Bacteria;p__Verrucomicrobia;c__Verrucomicrobiae;o__Verrucomicrobiales;f__Akkermansiaceae;g__Akkermansia;s__Akkermansia_unclassified
910	Faecalitalea_cylindroides	0.506288	1	0.474236	1	-0.201884	-5.0975	2.90403	d__Bacteria;p__Firmicutes;c__Erysipelotrichia;o__Erysipelotrichales;f__Erysipelotrichaceae;g__Faecalitalea;s__Faecalitalea_cylindroides
911	Bacteroides_sp._AF04-22	0.809509	1	0.404714	1	-0.1629	-5.5325	6.08146	d__Bacteria;p__Bacteroidetes;c__Bacteroidia;o__Bacteroidales;f__Bacteroidaceae;g__Bacteroides;s__Bacteroides_sp._AF04-22
912	Ruminococcus_sp._CAG:9	0.673425	1	0.68392	1	-0.128543	-5.4875	4.80707	d__Bacteria;p__Firmicutes;c__Clostridia;o__Clostridiales;f__Ruminococcaceae;g__Ruminococcus;s__Ruminococcus_sp._CAG:9
913	Escherichia_fergusonii	0.441964	1	0.444167	1	-0.225823	-3.9006	2.47814	d__Bacteria;p__Proteobacteria;c__Gammaproteobacteria;o__Enterobacterales;f__Enterobacteriaceae;g__Escherichia;s__Escherichia_fergusonii
914	Blautia_sp._OM06-15AC	0.467769	1	0.414658	1	-0.212876	-4.56837	3.0246	d__Bacteria;p__Firmicutes;c__Clostridia;o__Clostridiales;f__Lachnospiraceae;g__Blautia;s__Blautia_sp._OM06-15AC
915	Bacteroides_sp._An279	0.234004	1	0.241673	1	-0.325938	-6.03182	2.81898	d__Bacteria;p__Bacteroidetes;c__Bacteroidia;o__Bacteroidales;f__Bacteroidaceae;g__Bacteroides;s__Bacteroides_sp._An279
916	Prevotella_amnii	0.774191	1	0.773813	1	0.0994117	-3.51834	3.7876	d__Bacteria;p__Bacteroidetes;c__Bacteroidia;o__Bacteroidales;f__Prevotellaceae;g__Prevotella;s__Prevotella_amnii
917	Butyricicoccus_sp._OM06-6AC	0.574301	1	0.373916	1	-0.224022	-5.25376	3.83797	d__Bacteria;p__Firmicutes;c__Clostridia;o__Clostridiales;f__Clostridiaceae;g__Butyricicoccus;s__Butyricicoccus_sp._OM06-6AC
918	Zoogloeaceae_unclassified	0.849563	1	0.934945	1	0.00300499	-3.68142	3.32769	d__Bacteria;p__Proteobacteria;c__Betaproteobacteria;o__Rhodocyclales;f__Zoogloeaceae;g__Zoogloeaceae_unclassified;s__Zoogloeaceae_unclassified
919	Blautia_sp._AM23-13AC	0.585589	1	0.737991	1	-0.0926546	-5.31332	2.95758	d__Bacteria;p__Firmicutes;c__Clostridia;o__Clostridiales;f__Lachnospiraceae;g__Blautia;s__Blautia_sp._AM23-13AC
920	Muribaculum_sp._H5	0.862556	1	0.553222	1	-0.110601	-4.16584	4.70603	d__Bacteria;p__Bacteroidetes;c__Bacteroidia;o__Bacteroidales;f__Muribaculaceae;g__Muribaculum;s__Muribaculum_sp._H5
921	Bacteroides_clarus_CAG:160	0.381078	1	0.420355	1	0.192488	-2.55547	4.82659	d__Bacteria;p__Bacteroidetes;c__Bacteroidia;o__Bacteroidales;f__Bacteroidaceae;g__Bacteroides;s__Bacteroides_clarus_CAG:160
922	[Ruminococcus]_gnavus_CAG:126	0.375188	1	0.26251	1	0.290031	-2.49528	5.16692	d__Bacteria;p__Firmicutes;c__Clostridia;o__Clostridiales;f__Ruminococcaceae;g__Ruminococcus;s__[Ruminococcus]_gnavus_CAG:126
923	Prevotella_sp._P5-64	0.840905	1	0.827315	1	0.0630981	-4.51516	4.47008	d__Bacteria;p__Bacteroidetes;c__Bacteroidia;o__Bacteroidales;f__Prevotellaceae;g__Prevotella;s__Prevotella_sp._P5-64
924	Butyricicoccus_sp._AM18-35	0.722755	1	0.592713	1	-0.161124	-4.0958	3.51058	d__Bacteria;p__Firmicutes;c__Clostridia;o__Clostridiales;f__Clostridiaceae;g__Butyricicoccus;s__Butyricicoccus_sp._AM18-35
925	Ruminococcus_sp._JE7A12	0.0514685	1	0.178749	1	-0.362067	-9.44032	2.34927	d__Bacteria;p__Firmicutes;c__Clostridia;o__Clostridiales;f__Ruminococcaceae;g__Ruminococcus;s__Ruminococcus_sp._JE7A12
926	Clostridium_sp._CAG:226	0.0612252	1	0.162702	1	-0.436448	-7.60865	2.28989	d__Bacteria;p__Firmicutes;c__Clostridia;o__Clostridiales;f__Clostridiaceae;g__Clostridium;s__Clostridium_sp._CAG:226
927	Bacteroides_eggerthii_CAG:109	0.721252	1	0.841703	1	0.0149104	-3.3672	3.68223	d__Bacteria;p__Bacteroidetes;c__Bacteroidia;o__Bacteroidales;f__Bacteroidaceae;g__Bacteroides;s__Bacteroides_eggerthii_CAG:109
928	Mailhella_massiliensis	0.0190664	1	0.0328753	1	-0.494564	-8.09913	1.74238	d__Bacteria;p__Proteobacteria;c__Deltaproteobacteria;o__Desulfovibrionales;f__Desulfovibrionaceae;g__Mailhella;s__Mailhella_massiliensis
929	Bacteroides_sp._AF25-18	0.32379	1	0.17569	1	0.30715	-4.3333	6.48082	d__Bacteria;p__Bacteroidetes;c__Bacteroidia;o__Bacteroidales;f__Bacteroidaceae;g__Bacteroides;s__Bacteroides_sp._AF25-18
930	Solobacterium_moorei	0.391749	1	0.445919	1	0.224513	-2.68253	5.56678	d__Bacteria;p__Firmicutes;c__Erysipelotrichia;o__Erysipelotrichales;f__Erysipelotrichaceae;g__Solobacterium;s__Solobacterium_moorei
931	Bacteroides_sp._AF37-16AC	0.517608	1	0.668337	1	0.0894242	-2.6672	4.32128	d__Bacteria;p__Bacteroidetes;c__Bacteroidia;o__Bacteroidales;f__Bacteroidaceae;g__Bacteroides;s__Bacteroides_sp._AF37-16AC
932	Ruminococcus_sp._OM07-7	0.118284	1	0.174244	1	0.397944	-1.88531	6.72985	d__Bacteria;p__Firmicutes;c__Clostridia;o__Clostridiales;f__Ruminococcaceae;g__Ruminococcus;s__Ruminococcus_sp._OM07-7
933	Clostridium_sp._CAG:510	0.0116979	1	0.0254268	1	-0.606098	-5.85139	1.64745	d__Bacteria;p__Firmicutes;c__Clostridia;o__Clostridiales;f__Clostridiaceae;g__Clostridium;s__Clostridium_sp._CAG:510
934	Tannerella_sp._AF04-6	0.544699	1	0.622866	1	0.101759	-3.82588	8.08449	d__Bacteria;p__Bacteroidetes;c__Bacteroidia;o__Bacteroidales;f__Tannerellaceae;g__Tannerella;s__Tannerella_sp._AF04-6
935	uncultured_Dysgonomonas_sp.	0.198204	1	0.0387162	1	0.495041	-3.56454	6.93791	d__Bacteria;p__Bacteroidetes;c__Bacteroidia;o__Bacteroidales;f__Dysgonamonadaceae;g__Dysgonomonas;s__uncultured_Dysgonomonas_sp.
936	Lachnoclostridium_sp._An169	0.0234124	1	0.0878205	1	-0.446111	-9.47617	1.98851	d__Bacteria;p__Firmicutes;c__Clostridia;o__Clostridiales;f__Lachnospiraceae;g__Lachnoclostridium;s__Lachnoclostridium_sp._An169
937	Flavonifractor_sp._An82	0.0502474	1	0.0149039	0.999145	-0.527759	-7.23956	2.20496	d__Bacteria;p__Firmicutes;c__Clostridia;o__Clostridiales;f__Ruminococcaceae;g__Flavonifractor;s__Flavonifractor_sp._An82
938	Bacteroides_sp._CAG:598	0.958084	1	0.80969	1	-0.0920583	-3.74133	4.23877	d__Bacteria;p__Bacteroidetes;c__Bacteroidia;o__Bacteroidales;f__Bacteroidaceae;g__Bacteroides;s__Bacteroides_sp._CAG:598
939	Ruminococcus_champanellensis	0.0366105	1	0.0295424	1	-0.595531	-8.0697	2.25659	d__Bacteria;p__Firmicutes;c__Clostridia;o__Clostridiales;f__Ruminococcaceae;g__Ruminococcus;s__Ruminococcus_champanellensis
940	Megamonas_sp._Calf98-2	0.264505	1	0.334274	1	0.407851	-4.13294	10.7792	d__Bacteria;p__Firmicutes;c__Negativicutes;o__Selenomonadales;f__Selenomonadaceae;g__Megamonas;s__Megamonas_sp._Calf98-2
941	Collinsella_sp._AM43-1	0.0496261	1	0.0460659	1	0.637375	-2.50806	7.64524	d__Bacteria;p__Actinobacteria;c__Coriobacteriia;o__Coriobacteriales;f__Coriobacteriaceae;g__Collinsella;s__Collinsella_sp._AM43-1
942	Veillonella_sp._6_1_27	0.276339	1	0.258606	1	0.256142	-3.41838	7.10944	d__Bacteria;p__Firmicutes;c__Negativicutes;o__Veillonellales;f__Veillonellaceae;g__Veillonella;s__Veillonella_sp._6_1_27
943	Roseburia_sp._AF42-8	0.00796915	1	0.00512188	0.982259	-0.713457	-8.92655	1.41861	d__Bacteria;p__Firmicutes;c__Clostridia;o__Clostridiales;f__Lachnospiraceae;g__Roseburia;s__Roseburia_sp._AF42-8
944	Bacteroides_sp._CAG:189	0.909929	1	0.758915	1	-0.132166	-4.33487	4.06254	d__Bacteria;p__Bacteroidetes;c__Bacteroidia;o__Bacteroidales;f__Bacteroidaceae;g__Bacteroides;s__Bacteroides_sp._CAG:189
945	Campylobacter_jejuni	0.916813	1	0.81062	1	0.0273467	-4.15753	4.52185	d__Bacteria;p__Proteobacteria;c__Epsilonproteobacteria;o__Campylobacterales;f__Campylobacteraceae;g__Campylobacter;s__Campylobacter_jejuni
946	Clostridium_sp._CAG:451	0.292969	1	0.278269	1	0.311088	-2.8281	6.05522	d__Bacteria;p__Firmicutes;c__Clostridia;o__Clostridiales;f__Clostridiaceae;g__Clostridium;s__Clostridium_sp._CAG:451
947	Mediterranea_massiliensis	0.766785	1	0.948023	1	0.0173829	-4.86095	2.7518	d__Bacteria;p__Bacteroidetes;c__Bacteroidia;o__Bacteroidales;f__Bacteroidaceae;g__Mediterranea;s__Mediterranea_massiliensis
948	Firmicutes_bacterium_CAG:110_56_8	0.0247887	1	0.299225	1	-0.321441	-7.70454	3.60702	d__Bacteria;p__Firmicutes;c__Firmicutes_unclassified;o__Firmicutes_unclassified;f__Firmicutes_unclassified;g__Firmicutes_unclassified;s__Firmicutes_bacterium_CAG:110_56_8
949	Oscillibacter_valericigenes	0.0458591	1	0.0172624	0.999145	-0.525432	-7.03869	2.47296	d__Bacteria;p__Firmicutes;c__Clostridia;o__Clostridiales;f__Oscillospiraceae;g__Oscillibacter;s__Oscillibacter_valericigenes
950	Clostridia_unclassified	0.224396	1	0.0994191	1	-0.355654	-5.16629	3.31848	d__Bacteria;p__Firmicutes;c__Clostridia;o__Clostridia_unclassified;f__Clostridia_unclassified;g__Clostridia_unclassified;s__Clostridia_unclassified
951	Anaeromassilibacillus_sp._An200	0.00865384	1	0.00262099	0.945564	-0.770769	-15.2844	2.73895	d__Bacteria;p__Firmicutes;c__Clostridia;o__Clostridiales;f__Ruminococcaceae;g__Anaeromassilibacillus;s__Anaeromassilibacillus_sp._An200
952	Prevotella_multiformis	0.799053	1	0.976864	1	0.000319265	-4.43109	5.9995	d__Bacteria;p__Bacteroidetes;c__Bacteroidia;o__Bacteroidales;f__Prevotellaceae;g__Prevotella;s__Prevotella_multiformis
953	Clostridium_sp._CAG:217_53_7	0.820071	1	0.949233	1	0.00249392	-6.30272	3.92916	d__Bacteria;p__Firmicutes;c__Clostridia;o__Clostridiales;f__Clostridiaceae;g__Clostridium;s__Clostridium_sp._CAG:217_53_7
954	Clostridium_sp._CAG:81	0.513912	1	0.369791	1	0.214985	-3.03442	4.45166	d__Bacteria;p__Firmicutes;c__Clostridia;o__Clostridiales;f__Clostridiaceae;g__Clostridium;s__Clostridium_sp._CAG:81
955	Klebsiella_virus_KpV71	0.78011	1	0.759663	1	-0.0268067	-3.96708	5.66343	d__Viruses;p__Viruses_unclassified;c__Viruses_unclassified;o__Caudovirales;f__Podoviridae;g__Drulisvirus;s__Klebsiella_virus_KpV71
956	Parabacteroides_sp._TM07-1AC	0.494511	1	0.280861	1	0.321752	-4.01588	5.03848	d__Bacteria;p__Bacteroidetes;c__Bacteroidia;o__Bacteroidales;f__Tannerellaceae;g__Parabacteroides;s__Parabacteroides_sp._TM07-1AC
957	Clostridium_sp._CAG:1013	0.271273	1	0.279585	1	-0.200423	-6.49366	3.00057	d__Bacteria;p__Firmicutes;c__Clostridia;o__Clostridiales;f__Clostridiaceae;g__Clostridium;s__Clostridium_sp._CAG:1013
958	Lachnospiraceae_bacterium_AM21-21	0.0824461	1	0.194566	1	0.415353	-2.34821	5.48776	d__Bacteria;p__Firmicutes;c__Clostridia;o__Clostridiales;f__Lachnospiraceae;g__Lachnospiraceae_unclassified;s__Lachnospiraceae_bacterium_AM21-21
959	Tannerella_sp._CAG:118	0.0764456	1	0.299673	1	-0.239955	-6.21527	2.12438	d__Bacteria;p__Bacteroidetes;c__Bacteroidia;o__Bacteroidales;f__Tannerellaceae;g__Tannerella;s__Tannerella_sp._CAG:118
960	Acetivibrio_ethanolgignens	0.0529548	1	0.036327	1	-0.547374	-8.9625	2.04459	d__Bacteria;p__Firmicutes;c__Clostridia;o__Clostridiales;f__Ruminococcaceae;g__Acetivibrio;s__Acetivibrio_ethanolgignens
961	Prevotellaceae_unclassified	0.201523	1	0.138742	1	0.315809	-1.95341	6.10105	d__Bacteria;p__Bacteroidetes;c__Bacteroidia;o__Bacteroidales;f__Prevotellaceae;g__Prevotellaceae_unclassified;s__Prevotellaceae_unclassified
962	Fusobacterium_nucleatum	0.167197	1	0.263642	1	0.290836	-2.11103	6.90623	d__Bacteria;p__Fusobacteria;c__Fusobacteriia;o__Fusobacteriales;f__Fusobacteriaceae;g__Fusobacterium;s__Fusobacterium_nucleatum
963	Blautia_sp._AF32-4BH	0.408023	1	0.194832	1	-0.309666	-5.20021	3.31255	d__Bacteria;p__Firmicutes;c__Clostridia;o__Clostridiales;f__Lachnospiraceae;g__Blautia;s__Blautia_sp._AF32-4BH
964	Roseburia_sp._CAG:380	0.5615	1	0.258601	1	0.247431	-4.97787	3.76379	d__Bacteria;p__Firmicutes;c__Clostridia;o__Clostridiales;f__Lachnospiraceae;g__Roseburia;s__Roseburia_sp._CAG:380
965	Coprobacter_secundus	0.978067	1	0.792505	1	0.0593568	-4.96879	4.48668	d__Bacteria;p__Bacteroidetes;c__Bacteroidia;o__Bacteroidales;f__Barnesiellaceae;g__Coprobacter;s__Coprobacter_secundus
966	Actinomyces_sp._oral_taxon_172	0.137433	1	0.142759	1	0.383501	-2.35852	4.68034	d__Bacteria;p__Actinobacteria;c__Actinobacteria;o__Actinomycetales;f__Actinomycetaceae;g__Actinomyces;s__Actinomyces_sp._oral_taxon_172
967	Muribaculaceae_bacterium_Isolate-080_(Janvier)	0.95267	1	0.936211	1	0.0142269	-2.72835	4.30961	d__Bacteria;p__Bacteroidetes;c__Bacteroidia;o__Bacteroidales;f__Muribaculaceae;g__Muribaculaceae_unclassified;s__Muribaculaceae_bacterium_Isolate-080_(Janvier)
968	Butyrivibrio_crossotus	0.312782	1	0.219245	1	-0.256829	-6.86694	2.84431	d__Bacteria;p__Firmicutes;c__Clostridia;o__Clostridiales;f__Lachnospiraceae;g__Butyrivibrio;s__Butyrivibrio_crossotus
969	Blautia_sp._OF09-25XD	0.211764	1	0.0724946	1	-0.402468	-7.11429	3.40286	d__Bacteria;p__Firmicutes;c__Clostridia;o__Clostridiales;f__Lachnospiraceae;g__Blautia;s__Blautia_sp._OF09-25XD
970	Anaerotruncus_sp._1XD22-93	0.0143658	1	0.0137599	0.999105	-0.549405	-8.3464	2.00845	d__Bacteria;p__Firmicutes;c__Clostridia;o__Clostridiales;f__Ruminococcaceae;g__Anaerotruncus;s__Anaerotruncus_sp._1XD22-93
971	[Eubacterium]_sulci	0.257186	1	0.470332	1	0.260571	-2.84683	5.5788	d__Bacteria;p__Firmicutes;c__Clostridia;o__Clostridiales;f__Clostridiales_Family_XIII._Incertae_Sedis;g__Clostridiales_Family_XIII._Incertae_Sedis_unclassified;s__[Eubacterium]_sulci
972	Clostridium_sp._OM05-9	0.0889412	1	0.112913	1	-0.388687	-5.79193	2.47306	d__Bacteria;p__Firmicutes;c__Clostridia;o__Clostridiales;f__Clostridiaceae;g__Clostridium;s__Clostridium_sp._OM05-9
973	Barnesiella_sp._An55	0.684923	1	0.654533	1	0.0665664	-4.27915	5.5704	d__Bacteria;p__Bacteroidetes;c__Bacteroidia;o__Bacteroidales;f__Barnesiellaceae;g__Barnesiella;s__Barnesiella_sp._An55
974	Victivallis_vadensis	0.475892	1	0.592186	1	-0.0869206	-7.66402	5.03888	d__Bacteria;p__Lentisphaerae;c__Lentisphaeria;o__Victivallales;f__Victivallaceae;g__Victivallis;s__Victivallis_vadensis
975	Firmicutes_bacterium_HGW-Firmicutes-16	0.121212	1	0.0996902	1	-0.488355	-5.25516	2.44996	d__Bacteria;p__Firmicutes;c__Firmicutes_unclassified;o__Firmicutes_unclassified;f__Firmicutes_unclassified;g__Firmicutes_unclassified;s__Firmicutes_bacterium_HGW-Firmicutes-16
976	Bacteroides_sp._41_26	0.0635323	1	0.106017	1	-0.411496	-5.2361	2.47882	d__Bacteria;p__Bacteroidetes;c__Bacteroidia;o__Bacteroidales;f__Bacteroidaceae;g__Bacteroides;s__Bacteroides_sp._41_26
977	Clostridium_nexile_CAG:348	0.23972	1	0.263039	1	0.303612	-3.10237	6.16998	d__Bacteria;p__Firmicutes;c__Clostridia;o__Clostridiales;f__Clostridiaceae;g__Clostridium;s__Clostridium_nexile_CAG:348
978	Bacteroides_sp._AM44-19	0.549877	1	0.930418	1	0.0235057	-2.75209	5.71718	d__Bacteria;p__Bacteroidetes;c__Bacteroidia;o__Bacteroidales;f__Bacteroidaceae;g__Bacteroides;s__Bacteroides_sp._AM44-19
979	Clostridium_sp._OM02-18AC	0.464119	1	0.695874	1	-0.0732199	-6.72625	3.87324	d__Bacteria;p__Firmicutes;c__Clostridia;o__Clostridiales;f__Clostridiaceae;g__Clostridium;s__Clostridium_sp._OM02-18AC
980	Bacteroides_sp._AM23-12	0.531241	1	0.243372	1	0.263263	-3.55747	5.67226	d__Bacteria;p__Bacteroidetes;c__Bacteroidia;o__Bacteroidales;f__Bacteroidaceae;g__Bacteroides;s__Bacteroides_sp._AM23-12
981	Coprococcus_sp._CAG:131-related_45_246	0.128396	1	0.0711746	1	-0.435562	-7.29717	2.73173	d__Bacteria;p__Firmicutes;c__Clostridia;o__Clostridiales;f__Lachnospiraceae;g__Coprococcus;s__Coprococcus_sp._CAG:131-related_45_246
982	Megasphaera_hexanoica	0.812252	1	0.962381	1	-0.0210781	-5.05238	3.62336	d__Bacteria;p__Firmicutes;c__Negativicutes;o__Veillonellales;f__Veillonellaceae;g__Megasphaera;s__Megasphaera_hexanoica
983	Acidaminococcus_massiliensis	0.942895	1	0.784358	1	-0.0844793	-5.25856	5.5372	d__Bacteria;p__Firmicutes;c__Negativicutes;o__Acidaminococcales;f__Acidaminococcaceae;g__Acidaminococcus;s__Acidaminococcus_massiliensis
984	Ruminococcus_sp._AM30-15AC	0.73748	1	0.986631	1	0.0373393	-4.82489	3.85098	d__Bacteria;p__Firmicutes;c__Clostridia;o__Clostridiales;f__Ruminococcaceae;g__Ruminococcus;s__Ruminococcus_sp._AM30-15AC
985	Bacteroides_sp._AF17-1	0.545798	1	0.406832	1	0.250439	-3.60236	4.4749	d__Bacteria;p__Bacteroidetes;c__Bacteroidia;o__Bacteroidales;f__Bacteroidaceae;g__Bacteroides;s__Bacteroides_sp._AF17-1
986	Prevotella_sp._BV3P1	0.256117	1	0.247002	1	0.329822	-3.01861	5.70243	d__Bacteria;p__Bacteroidetes;c__Bacteroidia;o__Bacteroidales;f__Prevotellaceae;g__Prevotella;s__Prevotella_sp._BV3P1
987	Muribaculaceae_bacterium_Isolate-102_(HZI)	0.510369	1	0.943246	1	-0.0132476	-7.48569	4.83681	d__Bacteria;p__Bacteroidetes;c__Bacteroidia;o__Bacteroidales;f__Muribaculaceae;g__Muribaculaceae_unclassified;s__Muribaculaceae_bacterium_Isolate-102_(HZI)
988	Butyricicoccus_sp._OF10-2	0.73969	1	0.584275	1	0.133259	-4.27633	5.7024	d__Bacteria;p__Firmicutes;c__Clostridia;o__Clostridiales;f__Clostridiaceae;g__Butyricicoccus;s__Butyricicoccus_sp._OF10-2
989	Parabacteroides_sp._AF21-43	0.323178	1	0.392713	1	0.235001	-3.98451	5.40234	d__Bacteria;p__Bacteroidetes;c__Bacteroidia;o__Bacteroidales;f__Tannerellaceae;g__Parabacteroides;s__Parabacteroides_sp._AF21-43
990	Parabacteroides_sp._AF48-14	0.575759	1	0.615781	1	0.141598	-3.75053	4.09121	d__Bacteria;p__Bacteroidetes;c__Bacteroidia;o__Bacteroidales;f__Tannerellaceae;g__Parabacteroides;s__Parabacteroides_sp._AF48-14
991	Azospirillum_sp.	0.128571	1	0.138882	1	0.318754	-2.43867	6.89676	d__Bacteria;p__Proteobacteria;c__Alphaproteobacteria;o__Rhodospirillales;f__Rhodospirillaceae;g__Azospirillum;s__Azospirillum_sp.
992	Clostridium_sp._OF10-22XD	0.615072	1	0.572116	1	-0.145886	-5.8581	4.51335	d__Bacteria;p__Firmicutes;c__Clostridia;o__Clostridiales;f__Clostridiaceae;g__Clostridium;s__Clostridium_sp._OF10-22XD
993	Collinsella_sp._AF16-8	0.0767894	1	0.0924861	1	0.589098	-2.30918	6.11713	d__Bacteria;p__Actinobacteria;c__Coriobacteriia;o__Coriobacteriales;f__Coriobacteriaceae;g__Collinsella;s__Collinsella_sp._AF16-8
994	Blautia_sp._TM10-2	0.707822	1	0.728538	1	-0.123929	-3.92693	2.36339	d__Bacteria;p__Firmicutes;c__Clostridia;o__Clostridiales;f__Lachnospiraceae;g__Blautia;s__Blautia_sp._TM10-2
995	Gemmiger_sp._An120	0.0154798	1	0.0100988	0.997403	-0.750849	-8.2478	2.0241	d__Bacteria;p__Firmicutes;c__Clostridia;o__Clostridiales;f__Ruminococcaceae;g__Gemmiger;s__Gemmiger_sp._An120
996	Lachnospiraceae_bacterium_A2	0.0178391	1	0.0129489	0.998213	-0.572806	-6.88565	1.98412	d__Bacteria;p__Firmicutes;c__Clostridia;o__Clostridiales;f__Lachnospiraceae;g__Lachnospiraceae_unclassified;s__Lachnospiraceae_bacterium_A2
997	Alistipes_sp._AM16-43	0.0994777	1	0.0868692	1	-0.454252	-6.0094	2.29208	d__Bacteria;p__Bacteroidetes;c__Bacteroidia;o__Bacteroidales;f__Rikenellaceae;g__Alistipes;s__Alistipes_sp._AM16-43
998	Oscillibacter_ruminantium	0.131042	1	0.110449	1	-0.430563	-6.55868	2.77597	d__Bacteria;p__Firmicutes;c__Clostridia;o__Clostridiales;f__Oscillospiraceae;g__Oscillibacter;s__Oscillibacter_ruminantium
999	Bacteroides_sp._An19	0.621502	1	0.488489	1	0.259763	-3.47445	3.99304	d__Bacteria;p__Bacteroidetes;c__Bacteroidia;o__Bacteroidales;f__Bacteroidaceae;g__Bacteroides;s__Bacteroides_sp._An19
1000	Bacteroides_fragilis_CAG:47	0.0423423	1	0.0642055	1	0.496436	-2.25571	6.27355	d__Bacteria;p__Bacteroidetes;c__Bacteroidia;o__Bacteroidales;f__Bacteroidaceae;g__Bacteroides;s__Bacteroides_fragilis_CAG:47
1001	Campylobacter_unclassified	0.538307	1	0.706495	1	-0.0913916	-4.55731	4.00802	d__Bacteria;p__Proteobacteria;c__Epsilonproteobacteria;o__Campylobacterales;f__Campylobacteraceae;g__Campylobacter;s__Campylobacter_unclassified
1002	Pyramidobacter_sp._CG50-2	0.607668	1	0.324115	1	-0.289209	-5.32372	3.55167	d__Bacteria;p__Synergistetes;c__Synergistia;o__Synergistales;f__Synergistaceae;g__Pyramidobacter;s__Pyramidobacter_sp._CG50-2
1003	Propionibacterium_sp.	0.262911	1	0.522383	1	-0.18299	-6.67618	3.26488	d__Bacteria;p__Actinobacteria;c__Actinobacteria;o__Propionibacteriales;f__Propionibacteriaceae;g__Propionibacterium;s__Propionibacterium_sp.
1004	Frisingicoccus_caecimuris	0.185726	1	0.26433	1	-0.314612	-5.52897	2.47439	d__Bacteria;p__Firmicutes;c__Clostridia;o__Clostridiales;f__Lachnospiraceae;g__Frisingicoccus;s__Frisingicoccus_caecimuris
1005	Blautia_sp._CAG:37_48_57	0.622022	1	0.629107	1	-0.187033	-4.68865	4.88883	d__Bacteria;p__Firmicutes;c__Clostridia;o__Clostridiales;f__Lachnospiraceae;g__Blautia;s__Blautia_sp._CAG:37_48_57
1006	Collinsella_sp._AM15-2	0.0253888	0.999154	0.0166794	1	0.746541	-2.03874	8.13312	d__Bacteria;p__Actinobacteria;c__Coriobacteriia;o__Coriobacteriales;f__Coriobacteriaceae;g__Collinsella;s__Collinsella_sp._AM15-2
1007	Prevotella_sp._DNF00663	0.0161169	0.991438	0.00839564	1	0.675681	-1.37166	6.74812	d__Bacteria;p__Bacteroidetes;c__Bacteroidia;o__Bacteroidales;f__Prevotellaceae;g__Prevotella;s__Prevotella_sp._DNF00663
1008	Ileibacterium_valens	0.102523	1	0.0812502	1	-0.410093	-6.96498	2.55833	d__Bacteria;p__Firmicutes;c__Erysipelotrichia;o__Erysipelotrichales;f__Erysipelotrichaceae;g__Ileibacterium;s__Ileibacterium_valens
1009	Synergistaceae_unclassified	0.105212	1	0.167279	1	-0.339137	-5.2239	2.31946	d__Bacteria;p__Synergistetes;c__Synergistia;o__Synergistales;f__Synergistaceae;g__Synergistaceae_unclassified;s__Synergistaceae_unclassified
1010	Streptococcus_sp._LPB0220	0.346039	1	0.277366	1	0.309087	-2.7467	5.24078	d__Bacteria;p__Firmicutes;c__Bacilli;o__Lactobacillales;f__Streptococcaceae;g__Streptococcus;s__Streptococcus_sp._LPB0220
1011	Klebsiella_oxytoca	0.64442	1	0.594033	1	-0.169139	-3.56727	4.29096	d__Bacteria;p__Proteobacteria;c__Gammaproteobacteria;o__Enterobacterales;f__Enterobacteriaceae;g__Klebsiella;s__Klebsiella_oxytoca
1012	Butyricicoccus_sp._AF35-5AC	0.833915	1	0.812751	1	-0.071114	-7.05526	4.78579	d__Bacteria;p__Firmicutes;c__Clostridia;o__Clostridiales;f__Clostridiaceae;g__Butyricicoccus;s__Butyricicoccus_sp._AF35-5AC
1013	Coprobacillus_sp._AM17-34	0.879026	1	0.791476	1	0.0282414	-4.44984	3.96028	d__Bacteria;p__Firmicutes;c__Erysipelotrichia;o__Erysipelotrichales;f__Erysipelotrichaceae;g__Coprobacillus;s__Coprobacillus_sp._AM17-34
1014	Veillonella_sp._AM51-8BH	0.477662	1	0.575006	1	0.200341	-3.50645	5.42834	d__Bacteria;p__Firmicutes;c__Negativicutes;o__Veillonellales;f__Veillonellaceae;g__Veillonella;s__Veillonella_sp._AM51-8BH
1015	Prevotella_maculosa	0.541946	1	0.649641	1	0.100311	-2.64989	5.22794	d__Bacteria;p__Bacteroidetes;c__Bacteroidia;o__Bacteroidales;f__Prevotellaceae;g__Prevotella;s__Prevotella_maculosa
1016	Bacteroides_phage_B40-8	0.184093	1	0.19621	1	0.335218	-3.28625	5.95008	d__Viruses;p__Viruses_unclassified;c__Viruses_unclassified;o__Caudovirales;f__Siphoviridae;g__Siphoviridae_unclassified;s__Bacteroides_phage_B40-8
1017	Pyramidobacter_sp._C12-8	0.336285	1	0.233988	1	-0.393994	-6.78777	3.09695	d__Bacteria;p__Synergistetes;c__Synergistia;o__Synergistales;f__Synergistaceae;g__Pyramidobacter;s__Pyramidobacter_sp._C12-8
1018	Odoribacter_sp._43_10	0.166394	1	0.155425	1	-0.365167	-4.81045	2.29428	d__Bacteria;p__Bacteroidetes;c__Bacteroidia;o__Bacteroidales;f__Odoribacteraceae;g__Odoribacter;s__Odoribacter_sp._43_10
1019	Chryseobacterium_nakagawai	0.0330523	0.991085	0.058933	0.995553	-0.571934	-8.50202	2.23993	d__Bacteria;p__Bacteroidetes;c__Flavobacteriia;o__Flavobacteriales;f__Flavobacteriaceae;g__Chryseobacterium;s__Chryseobacterium_nakagawai
1020	Subdoligranulum_sp._AM23-21AC	0.0314398	1	0.0299189	1	-0.575564	-8.24706	2.1195	d__Bacteria;p__Firmicutes;c__Clostridia;o__Clostridiales;f__Ruminococcaceae;g__Subdoligranulum;s__Subdoligranulum_sp._AM23-21AC
1021	Tannerella_forsythia	0.863489	1	0.851118	1	0.0356942	-3.09124	4.67328	d__Bacteria;p__Bacteroidetes;c__Bacteroidia;o__Bacteroidales;f__Tannerellaceae;g__Tannerella;s__Tannerella_forsythia
1022	Eubacterium_sp._AF19-12LB	0.235342	1	0.151345	1	-0.315119	-6.47294	2.84309	d__Bacteria;p__Firmicutes;c__Clostridia;o__Clostridiales;f__Eubacteriaceae;g__Eubacterium;s__Eubacterium_sp._AF19-12LB
1023	Clostridium_sp._AM18-55	0.903499	1	0.674175	1	0.0644937	-3.3364	3.52675	d__Bacteria;p__Firmicutes;c__Clostridia;o__Clostridiales;f__Clostridiaceae;g__Clostridium;s__Clostridium_sp._AM18-55
1024	Tannerella_sp._6_1_58FAA_CT1	0.2839	1	0.180626	1	0.317388	-3.37688	5.10823	d__Bacteria;p__Bacteroidetes;c__Bacteroidia;o__Bacteroidales;f__Tannerellaceae;g__Tannerella;s__Tannerella_sp._6_1_58FAA_CT1
1025	Bacteroides_sp._An51A	0.912281	1	0.812697	1	0.0635561	-3.83399	4.64047	d__Bacteria;p__Bacteroidetes;c__Bacteroidia;o__Bacteroidales;f__Bacteroidaceae;g__Bacteroides;s__Bacteroides_sp._An51A
1026	Eubacterium_sp._CAG:786	0.0273358	1	0.0222646	0.999923	-0.441896	-8.52123	2.97904	d__Bacteria;p__Firmicutes;c__Clostridia;o__Clostridiales;f__Eubacteriaceae;g__Eubacterium;s__Eubacterium_sp._CAG:786
1027	Ruminococcus_sp._AM29-26	0.953906	1	0.951362	1	0.0458068	-4.74671	4.96076	d__Bacteria;p__Firmicutes;c__Clostridia;o__Clostridiales;f__Ruminococcaceae;g__Ruminococcus;s__Ruminococcus_sp._AM29-26
1028	Parabacteroides_sp._AF14-59	0.58608	1	0.596709	1	0.128286	-3.80708	4.52675	d__Bacteria;p__Bacteroidetes;c__Bacteroidia;o__Bacteroidales;f__Tannerellaceae;g__Parabacteroides;s__Parabacteroides_sp._AF14-59
1029	Shigella_phage_Sf11_SMD-2017	0.859287	1	0.861828	1	0.0156678	-4.729	6.07988	d__Viruses;p__Viruses_unclassified;c__Viruses_unclassified;o__Caudovirales;f__Siphoviridae;g__Roufvirus;s__Shigella_phage_Sf11_SMD-2017
1030	bacterium_1XD21-70	0.831652	1	0.612358	1	0.124225	-4.23104	3.99481	d__Bacteria;p__Bacteria_unclassified;c__Bacteria_unclassified;o__Bacteria_unclassified;f__Bacteria_unclassified;g__Bacteria_unclassified;s__bacterium_1XD21-70
1031	Roseburia_sp._499	0.0864246	1	0.0857822	1	-0.362989	-8.10895	1.90686	d__Bacteria;p__Firmicutes;c__Clostridia;o__Clostridiales;f__Lachnospiraceae;g__Roseburia;s__Roseburia_sp._499
1032	Acidaminococcus_sp._BV3L6	0.344714	1	0.352144	1	-0.178666	-6.26049	3.49242	d__Bacteria;p__Firmicutes;c__Negativicutes;o__Acidaminococcales;f__Acidaminococcaceae;g__Acidaminococcus;s__Acidaminococcus_sp._BV3L6
1033	Shigella_sp._SF-2015	0.370792	1	0.449293	1	-0.186836	-5.14057	2.97906	d__Bacteria;p__Proteobacteria;c__Gammaproteobacteria;o__Enterobacterales;f__Enterobacteriaceae;g__Shigella;s__Shigella_sp._SF-2015
1034	Muribaculaceae_bacterium_Isolate-104_(HZI)	0.526143	1	0.380713	1	-0.182833	-6.03064	3.80063	d__Bacteria;p__Bacteroidetes;c__Bacteroidia;o__Bacteroidales;f__Muribaculaceae;g__Muribaculaceae_unclassified;s__Muribaculaceae_bacterium_Isolate-104_(HZI)
1035	Massilimaliae_massiliensis	0.0753677	1	0.0280067	1	-0.533377	-7.61021	3.11894	d__Bacteria;p__Firmicutes;c__Clostridia;o__Clostridiales;f__Ruminococcaceae;g__Massilimaliae;s__Massilimaliae_massiliensis
1036	uncultured_Desulfovibrio_sp.	0.186443	1	0.158597	1	-0.358098	-7.38464	2.90945	d__Bacteria;p__Proteobacteria;c__Deltaproteobacteria;o__Desulfovibrionales;f__Desulfovibrionaceae;g__Desulfovibrio;s__uncultured_Desulfovibrio_sp.
1037	Clostridia_bacterium_UC5.1-2G4	0.774733	1	0.797129	1	0.0521497	-5.28127	4.11163	d__Bacteria;p__Firmicutes;c__Clostridia;o__Clostridia_unclassified;f__Clostridia_unclassified;g__Clostridia_unclassified;s__Clostridia_bacterium_UC5.1-2G4
1038	Clostridiales_bacterium_45_37	0.495259	1	0.318198	1	-0.22073	-5.57497	3.07968	d__Bacteria;p__Firmicutes;c__Clostridia;o__Clostridiales;f__Clostridiales_unclassified;g__Clostridiales_unclassified;s__Clostridiales_bacterium_45_37
1039	Blautia_sp._N6H1-15	0.815939	1	0.90507	1	0.0036536	-5.52589	3.69357	d__Bacteria;p__Firmicutes;c__Clostridia;o__Clostridiales;f__Lachnospiraceae;g__Blautia;s__Blautia_sp._N6H1-15
1040	Butyricicoccus_sp._GAM44	0.361975	1	0.292895	1	-0.251521	-5.80863	2.98175	d__Bacteria;p__Firmicutes;c__Clostridia;o__Clostridiales;f__Clostridiaceae;g__Butyricicoccus;s__Butyricicoccus_sp._GAM44
1041	Clostridium_botulinum	0.743259	1	0.61487	1	0.102712	-4.50882	4.33772	d__Bacteria;p__Firmicutes;c__Clostridia;o__Clostridiales;f__Clostridiaceae;g__Clostridium;s__Clostridium_botulinum
1042	Coprococcus_comes_CAG:19	0.620905	1	0.681329	1	0.0948748	-4.13465	5.76933	d__Bacteria;p__Firmicutes;c__Clostridia;o__Clostridiales;f__Lachnospiraceae;g__Coprococcus;s__Coprococcus_comes_CAG:19
1043	Clostridium_sp._CAG:277	0.00767463	1	0.0136399	0.997558	-0.639503	-7.53059	1.41228	d__Bacteria;p__Firmicutes;c__Clostridia;o__Clostridiales;f__Clostridiaceae;g__Clostridium;s__Clostridium_sp._CAG:277
1044	Firmicutes_bacterium_CAG:460	0.751101	1	0.943639	1	-0.0224232	-5.30235	4.63739	d__Bacteria;p__Firmicutes;c__Firmicutes_unclassified;o__Firmicutes_unclassified;f__Firmicutes_unclassified;g__Firmicutes_unclassified;s__Firmicutes_bacterium_CAG:460
1045	Sutterella_sp._AM18-8-1	0.132207	1	0.134352	1	-0.371197	-7.09386	2.41561	d__Bacteria;p__Proteobacteria;c__Betaproteobacteria;o__Burkholderiales;f__Sutterellaceae;g__Sutterella;s__Sutterella_sp._AM18-8-1
1046	Barnesiella_sp._An22	0.934079	1	0.942803	1	-0.0115867	-4.61875	3.22918	d__Bacteria;p__Bacteroidetes;c__Bacteroidia;o__Bacteroidales;f__Barnesiellaceae;g__Barnesiella;s__Barnesiella_sp._An22
1047	Megamonas_funiformis_CAG:377	0.0915143	1	0.106267	1	0.471053	-2.31845	10.4552	d__Bacteria;p__Firmicutes;c__Negativicutes;o__Selenomonadales;f__Selenomonadaceae;g__Megamonas;s__Megamonas_funiformis_CAG:377
1048	Ruminococcus_sp._1xD21-23	0.977792	1	0.704027	1	0.0369033	-4.46714	3.78484	d__Bacteria;p__Firmicutes;c__Clostridia;o__Clostridiales;f__Ruminococcaceae;g__Ruminococcus;s__Ruminococcus_sp._1xD21-23
1049	Duodenibacillus_massiliensis	0.490708	1	0.424953	1	0.249844	-2.87894	4.38608	d__Bacteria;p__Proteobacteria;c__Betaproteobacteria;o__Burkholderiales;f__Sutterellaceae;g__Duodenibacillus;s__Duodenibacillus_massiliensis
1050	Prevotella_sp._CAG:485	0.122704	1	0.304489	1	-0.276991	-9.4469	3.53576	d__Bacteria;p__Bacteroidetes;c__Bacteroidia;o__Bacteroidales;f__Prevotellaceae;g__Prevotella;s__Prevotella_sp._CAG:485
1051	Cellulophaga_virus_ST	0.934136	1	0.756832	1	-0.0830864	-4.86634	3.77226	d__Viruses;p__Viruses_unclassified;c__Viruses_unclassified;o__Caudovirales;f__Siphoviridae;g__Cbastvirus;s__Cellulophaga_virus_ST
1052	Clostridium_disporicum	0.779357	1	0.801514	1	0.0994277	-2.80829	4.21827	d__Bacteria;p__Firmicutes;c__Clostridia;o__Clostridiales;f__Clostridiaceae;g__Clostridium;s__Clostridium_disporicum
1053	Collinsella_sp._AM20-15AC	0.113652	1	0.10002	1	0.442096	-2.14944	6.0077	d__Bacteria;p__Actinobacteria;c__Coriobacteriia;o__Coriobacteriales;f__Coriobacteriaceae;g__Collinsella;s__Collinsella_sp._AM20-15AC
1054	Klebsiella_phage_Mineola	0.60448	1	0.731181	1	-0.030338	-4.27711	3.43143	d__Viruses;p__Viruses_unclassified;c__Viruses_unclassified;o__Caudovirales;f__Myoviridae;g__Jiaodavirus;s__Klebsiella_phage_Mineola
1055	Ruminococcus_sp._SR1/5	0.696289	1	0.580528	1	0.161419	-3.24509	3.99114	d__Bacteria;p__Firmicutes;c__Clostridia;o__Clostridiales;f__Ruminococcaceae;g__Ruminococcus;s__Ruminococcus_sp._SR1/5
1056	Lachnospiraceae_bacterium_CAG:215	0.013315	0.995586	0.00200564	0.995201	0.916305	-2.47991	11.1061	d__Bacteria;p__Firmicutes;c__Clostridia;o__Clostridiales;f__Lachnospiraceae;g__Lachnospiraceae_unclassified;s__Lachnospiraceae_bacterium_CAG:215
1057	Lachnospiraceae_bacterium_3_1_57FAA_CT1	0.00977295	1	0.0178699	0.999425	-0.570182	-6.70313	1.2767	d__Bacteria;p__Firmicutes;c__Clostridia;o__Clostridiales;f__Lachnospiraceae;g__Lachnospiraceae_unclassified;s__Lachnospiraceae_bacterium_3_1_57FAA_CT1
1058	Clostridium_sp._AF22-10	0.669499	1	0.457987	1	-0.145664	-5.75249	4.2535	d__Bacteria;p__Firmicutes;c__Clostridia;o__Clostridiales;f__Clostridiaceae;g__Clostridium;s__Clostridium_sp._AF22-10
1059	Olsenella_unclassified	0.514119	1	0.941782	1	-0.0149364	-2.95369	8.76714	d__Bacteria;p__Actinobacteria;c__Coriobacteriia;o__Coriobacteriales;f__Atopobiaceae;g__Olsenella;s__Olsenella_unclassified
1060	Lachnoclostridium_sp._An118	0.738246	1	0.691133	1	0.093807	-3.79445	4.18707	d__Bacteria;p__Firmicutes;c__Clostridia;o__Clostridiales;f__Lachnospiraceae;g__Lachnoclostridium;s__Lachnoclostridium_sp._An118
1061	Collinsella_sp._AM13-34	0.0889268	1	0.058724	1	0.479945	-1.98754	5.83901	d__Bacteria;p__Actinobacteria;c__Coriobacteriia;o__Coriobacteriales;f__Coriobacteriaceae;g__Collinsella;s__Collinsella_sp._AM13-34
1062	Collinsella_sp._AM34-10	0.0275974	1	0.0198089	1	0.710249	-1.81706	7.33525	d__Bacteria;p__Actinobacteria;c__Coriobacteriia;o__Coriobacteriales;f__Coriobacteriaceae;g__Collinsella;s__Collinsella_sp._AM34-10
1063	Streptococcus_sp._HSISM1	0.251617	1	0.163215	1	0.331486	-2.9595	5.30716	d__Bacteria;p__Firmicutes;c__Bacilli;o__Lactobacillales;f__Streptococcaceae;g__Streptococcus;s__Streptococcus_sp._HSISM1
1064	Coprobacillus_sp._8_2_54BFAA	0.0397858	1	0.0161101	1	-0.685266	-8.8461	1.66218	d__Bacteria;p__Firmicutes;c__Erysipelotrichia;o__Erysipelotrichales;f__Erysipelotrichaceae;g__Coprobacillus;s__Coprobacillus_sp._8_2_54BFAA
1065	Clostridiales_bacterium_Marseille-P2846	0.21314	1	0.262725	1	-0.335021	-4.72293	2.49664	d__Bacteria;p__Firmicutes;c__Clostridia;o__Clostridiales;f__Clostridiales_unclassified;g__Clostridiales_unclassified;s__Clostridiales_bacterium_Marseille-P2846
1066	Bacteroides_sp._AF36-11BH	0.959121	1	0.697217	1	-0.093707	-5.06551	3.3847	d__Bacteria;p__Bacteroidetes;c__Bacteroidia;o__Bacteroidales;f__Bacteroidaceae;g__Bacteroides;s__Bacteroides_sp._AF36-11BH
1067	Muribaculum_intestinale	0.179246	1	0.194777	1	-0.306099	-6.75871	2.32217	d__Bacteria;p__Bacteroidetes;c__Bacteroidia;o__Bacteroidales;f__Muribaculaceae;g__Muribaculum;s__Muribaculum_intestinale
1068	Lachnospiraceae_bacterium_AM10-38	0.224595	1	0.251804	1	0.320979	-2.65221	6.80524	d__Bacteria;p__Firmicutes;c__Clostridia;o__Clostridiales;f__Lachnospiraceae;g__Lachnospiraceae_unclassified;s__Lachnospiraceae_bacterium_AM10-38
1069	Ruminococcus_sp._OM07-17	0.003186	0.672039	0.000993293	0.910623	-0.925577	-12.6563	0.615535	d__Bacteria;p__Firmicutes;c__Clostridia;o__Clostridiales;f__Ruminococcaceae;g__Ruminococcus;s__Ruminococcus_sp._OM07-17
1070	Collinsella_sp._AM36-4AA	0.0729307	1	0.0470903	1	0.641903	-3.55895	7.20344	d__Bacteria;p__Actinobacteria;c__Coriobacteriia;o__Coriobacteriales;f__Coriobacteriaceae;g__Collinsella;s__Collinsella_sp._AM36-4AA
1071	Bacteroides_sp._CAG:462	0.421872	1	0.146731	1	0.274392	-3.98284	7.37379	d__Bacteria;p__Bacteroidetes;c__Bacteroidia;o__Bacteroidales;f__Bacteroidaceae;g__Bacteroides;s__Bacteroides_sp._CAG:462
1072	Hungatella_effluvii	0.722071	1	0.663032	1	-0.152982	-5.93076	3.00804	d__Bacteria;p__Firmicutes;c__Clostridia;o__Clostridiales;f__Clostridiaceae;g__Hungatella;s__Hungatella_effluvii
1073	Haemophilus_influenzae	0.348186	1	0.154754	1	0.387727	-4.38075	5.87327	d__Bacteria;p__Proteobacteria;c__Gammaproteobacteria;o__Pasteurellales;f__Pasteurellaceae;g__Haemophilus;s__Haemophilus_influenzae
1074	Bacteroides_intestinalis_CAG:564	0.423661	1	0.252816	1	0.215225	-3.43343	4.30222	d__Bacteria;p__Bacteroidetes;c__Bacteroidia;o__Bacteroidales;f__Bacteroidaceae;g__Bacteroides;s__Bacteroides_intestinalis_CAG:564
1075	Neglecta_timonensis	0.189219	1	0.119757	1	-0.294333	-6.97985	2.98087	d__Bacteria;p__Firmicutes;c__Clostridia;o__Clostridiales;f__Ruminococcaceae;g__Neglecta;s__Neglecta_timonensis
1076	Longibaculum_muris	0.303574	1	0.257069	1	-0.194197	-7.06437	3.99602	d__Bacteria;p__Firmicutes;c__Erysipelotrichia;o__Erysipelotrichales;f__Erysipelotrichaceae;g__Longibaculum;s__Longibaculum_muris
1077	Dorea_sp._OM02-2LB	0.14961	1	0.297435	1	0.237318	-2.55293	6.89509	d__Bacteria;p__Firmicutes;c__Clostridia;o__Clostridiales;f__Lachnospiraceae;g__Dorea;s__Dorea_sp._OM02-2LB
1078	Roseburia_sp._AF34-16	0.306456	1	0.292274	1	-0.29505	-5.13118	3.36893	d__Bacteria;p__Firmicutes;c__Clostridia;o__Clostridiales;f__Lachnospiraceae;g__Roseburia;s__Roseburia_sp._AF34-16
1079	Ruminococcus_sp._TM09-4	0.63981	1	0.962081	1	-0.0301957	-5.8474	3.51216	d__Bacteria;p__Firmicutes;c__Clostridia;o__Clostridiales;f__Ruminococcaceae;g__Ruminococcus;s__Ruminococcus_sp._TM09-4
1080	Actinomyces_sp._ICM58	0.10944	1	0.127013	1	0.40339	-2.34703	6.67288	d__Bacteria;p__Actinobacteria;c__Actinobacteria;o__Actinomycetales;f__Actinomycetaceae;g__Actinomyces;s__Actinomyces_sp._ICM58
1081	Clostridium_sp._ATCC_29733	0.0131707	1	0.0159159	0.999738	-0.639701	-7.74243	2.90257	d__Bacteria;p__Firmicutes;c__Clostridia;o__Clostridiales;f__Clostridiaceae;g__Clostridium;s__Clostridium_sp._ATCC_29733
1082	Megasphaera_sp._BL7	0.412317	1	0.233315	1	0.247191	-3.22032	4.18659	d__Bacteria;p__Firmicutes;c__Negativicutes;o__Veillonellales;f__Veillonellaceae;g__Megasphaera;s__Megasphaera_sp._BL7
1083	Ruminococcus_sp._AF24-32LB	0.893701	1	0.787065	1	-0.0827042	-4.82069	3.76002	d__Bacteria;p__Firmicutes;c__Clostridia;o__Clostridiales;f__Ruminococcaceae;g__Ruminococcus;s__Ruminococcus_sp._AF24-32LB
1084	Clostridium_sp._26_22	0.1514	1	0.365647	1	-0.156855	-6.92082	2.38191	d__Bacteria;p__Firmicutes;c__Clostridia;o__Clostridiales;f__Clostridiaceae;g__Clostridium;s__Clostridium_sp._26_22
1085	Clostridiales_bacterium_44_9	0.72731	1	0.596907	1	-0.134752	-4.88237	3.99326	d__Bacteria;p__Firmicutes;c__Clostridia;o__Clostridiales;f__Clostridiales_unclassified;g__Clostridiales_unclassified;s__Clostridiales_bacterium_44_9
1086	Megasphaera_elsdenii_CAG:570	0.09386	1	0.0924903	1	0.397229	-2.53453	5.69284	d__Bacteria;p__Firmicutes;c__Negativicutes;o__Veillonellales;f__Veillonellaceae;g__Megasphaera;s__Megasphaera_elsdenii_CAG:570
1087	Bacteroides_sp._CAG:633	0.584033	1	0.697407	1	0.0658995	-4.12121	6.12651	d__Bacteria;p__Bacteroidetes;c__Bacteroidia;o__Bacteroidales;f__Bacteroidaceae;g__Bacteroides;s__Bacteroides_sp._CAG:633
1088	Bacteroides_sp._AF32-8BH	0.136235	1	0.140379	1	0.351976	-2.41372	6.61109	d__Bacteria;p__Bacteroidetes;c__Bacteroidia;o__Bacteroidales;f__Bacteroidaceae;g__Bacteroides;s__Bacteroides_sp._AF32-8BH
1089	Clostridium_sp._7_3_54FAA	0.13554	1	0.179214	1	0.385389	-3.66763	4.71357	d__Bacteria;p__Firmicutes;c__Clostridia;o__Clostridiales;f__Clostridiaceae;g__Clostridium;s__Clostridium_sp._7_3_54FAA
1090	Bacteroides_sp._HMSC067B03	0.854242	1	0.563736	1	0.140068	-4.65777	4.48079	d__Bacteria;p__Bacteroidetes;c__Bacteroidia;o__Bacteroidales;f__Bacteroidaceae;g__Bacteroides;s__Bacteroides_sp._HMSC067B03
1091	Firmicutes_bacterium_CAG:137_57_8	0.19909	1	0.242503	1	-0.372123	-5.69595	2.22354	d__Bacteria;p__Firmicutes;c__Firmicutes_unclassified;o__Firmicutes_unclassified;f__Firmicutes_unclassified;g__Firmicutes_unclassified;s__Firmicutes_bacterium_CAG:137_57_8
1092	Blautia_luti	0.514747	1	0.357278	1	-0.157749	-8.78595	4.30158	d__Bacteria;p__Firmicutes;c__Clostridia;o__Clostridiales;f__Lachnospiraceae;g__Blautia;s__Blautia_luti
1093	Veillonellaceae_unclassified	0.879734	1	0.838488	1	-0.0504753	-5.51127	4.05835	d__Bacteria;p__Firmicutes;c__Negativicutes;o__Veillonellales;f__Veillonellaceae;g__Veillonellaceae_unclassified;s__Veillonellaceae_unclassified
1094	Megasphaera_sp._NM10	0.886883	1	0.793932	1	-0.0598767	-4.23212	3.80481	d__Bacteria;p__Firmicutes;c__Negativicutes;o__Veillonellales;f__Veillonellaceae;g__Megasphaera;s__Megasphaera_sp._NM10
1095	Ruminococcus_sp._AF25-23LB	0.623557	1	0.737922	1	-0.0738467	-4.3298	4.34396	d__Bacteria;p__Firmicutes;c__Clostridia;o__Clostridiales;f__Ruminococcaceae;g__Ruminococcus;s__Ruminococcus_sp._AF25-23LB
1096	Coprococcus_sp._AF19-8AC	0.00343515	0.993232	0.0147771	0.998968	-0.564785	-8.34064	1.45734	d__Bacteria;p__Firmicutes;c__Clostridia;o__Clostridiales;f__Lachnospiraceae;g__Coprococcus;s__Coprococcus_sp._AF19-8AC
1097	Faecalibacterium_sp._CAG:82-related_59_9	0.563811	1	0.368124	1	-0.255947	-5.75451	3.23157	d__Bacteria;p__Firmicutes;c__Clostridia;o__Clostridiales;f__Ruminococcaceae;g__Faecalibacterium;s__Faecalibacterium_sp._CAG:82-related_59_9
1098	Parabacteroides_acidifaciens	0.266479	1	0.269263	1	0.253329	-2.61728	6.18045	d__Bacteria;p__Bacteroidetes;c__Bacteroidia;o__Bacteroidales;f__Tannerellaceae;g__Parabacteroides;s__Parabacteroides_acidifaciens
1099	[Clostridium]_methylpentosum	0.116387	1	0.069073	1	-0.479031	-5.88249	3.04509	d__Bacteria;p__Firmicutes;c__Clostridia;o__Clostridiales;f__Ruminococcaceae;g__Ruminococcaceae_unclassified;s__[Clostridium]_methylpentosum
1100	Firmicutes_bacterium_AM10-47	0.816492	1	0.966425	1	-0.00923122	-4.09883	4.68083	d__Bacteria;p__Firmicutes;c__Firmicutes_unclassified;o__Firmicutes_unclassified;f__Firmicutes_unclassified;g__Firmicutes_unclassified;s__Firmicutes_bacterium_AM10-47
1101	Muribaculum_unclassified	0.564642	1	0.657306	1	-0.175917	-4.23498	3.2472	d__Bacteria;p__Bacteroidetes;c__Bacteroidia;o__Bacteroidales;f__Muribaculaceae;g__Muribaculum;s__Muribaculum_unclassified
1102	Klebsiella_virus_F19	0.806213	1	0.767966	1	-0.0824244	-3.4152	5.47211	d__Viruses;p__Viruses_unclassified;c__Viruses_unclassified;o__Caudovirales;f__Podoviridae;g__Drulisvirus;s__Klebsiella_virus_F19
1103	Clostridiaceae_bacterium_AF18-31LB	0.429633	1	0.410262	1	0.161746	-3.81591	5.96956	d__Bacteria;p__Firmicutes;c__Clostridia;o__Clostridiales;f__Clostridiaceae;g__Clostridiaceae_unclassified;s__Clostridiaceae_bacterium_AF18-31LB
1104	Clostridium_sp._CAG:149	0.139797	1	0.257954	1	-0.260736	-5.82004	2.18136	d__Bacteria;p__Firmicutes;c__Clostridia;o__Clostridiales;f__Clostridiaceae;g__Clostridium;s__Clostridium_sp._CAG:149
1105	Lachnospiraceae_bacterium_TM07-2AC	0.353213	1	0.269488	1	0.263079	-2.88971	7.31865	d__Bacteria;p__Firmicutes;c__Clostridia;o__Clostridiales;f__Lachnospiraceae;g__Lachnospiraceae_unclassified;s__Lachnospiraceae_bacterium_TM07-2AC
1106	Alistipes_sp._AF17-16	0.49741	1	0.244673	1	0.286841	-4.15428	4.96018	d__Bacteria;p__Bacteroidetes;c__Bacteroidia;o__Bacteroidales;f__Rikenellaceae;g__Alistipes;s__Alistipes_sp._AF17-16
1107	Bacteroidales_bacterium_52_46	0.73565	1	0.426189	1	0.159371	-4.01013	4.39354	d__Bacteria;p__Bacteroidetes;c__Bacteroidia;o__Bacteroidales;f__Bacteroidales_unclassified;g__Bacteroidales_unclassified;s__Bacteroidales_bacterium_52_46
1108	Ruminococcus_sp._AM32-17LB	0.54458	1	0.836574	1	-0.117412	-6.41556	4.67936	d__Bacteria;p__Firmicutes;c__Clostridia;o__Clostridiales;f__Ruminococcaceae;g__Ruminococcus;s__Ruminococcus_sp._AM32-17LB
1109	Ruminococcus_sp._AM22-14LB	0.424958	1	0.563136	1	0.149116	-2.90843	5.63881	d__Bacteria;p__Firmicutes;c__Clostridia;o__Clostridiales;f__Ruminococcaceae;g__Ruminococcus;s__Ruminococcus_sp._AM22-14LB
1110	Massilimicrobiota_timonensis	0.246552	1	0.0535008	1	0.433284	-3.35251	5.64042	d__Bacteria;p__Firmicutes;c__Erysipelotrichia;o__Erysipelotrichales;f__Erysipelotrichaceae;g__Massilimicrobiota;s__Massilimicrobiota_timonensis
1111	Lachnoclostridium_sp._An14	0.318037	1	0.537007	1	-0.18098	-6.81148	3.46307	d__Bacteria;p__Firmicutes;c__Clostridia;o__Clostridiales;f__Lachnospiraceae;g__Lachnoclostridium;s__Lachnoclostridium_sp._An14
1112	Bacteroides_sp._CAG:702	0.788466	1	0.641161	1	0.111464	-3.10561	4.66877	d__Bacteria;p__Bacteroidetes;c__Bacteroidia;o__Bacteroidales;f__Bacteroidaceae;g__Bacteroides;s__Bacteroides_sp._CAG:702
1113	Dorea_sp._AM58-8	0.682715	1	0.418035	1	0.197107	-4.49529	4.99773	d__Bacteria;p__Firmicutes;c__Clostridia;o__Clostridiales;f__Lachnospiraceae;g__Dorea;s__Dorea_sp._AM58-8
1114	Anaeromassilibacillus_senegalensis	0.381553	1	0.571772	1	-0.152316	-6.40143	3.99759	d__Bacteria;p__Firmicutes;c__Clostridia;o__Clostridiales;f__Ruminococcaceae;g__Anaeromassilibacillus;s__Anaeromassilibacillus_senegalensis
1115	Paraprevotella_unclassified	0.34419	1	0.313757	1	0.20941	-3.24495	5.68228	d__Bacteria;p__Bacteroidetes;c__Bacteroidia;o__Bacteroidales;f__Prevotellaceae;g__Paraprevotella;s__Paraprevotella_unclassified
1116	Dorea_sp._5-2	0.0166948	1	0.012528	0.995348	-0.599405	-6.71112	1.63611	d__Bacteria;p__Firmicutes;c__Clostridia;o__Clostridiales;f__Lachnospiraceae;g__Dorea;s__Dorea_sp._5-2
1117	Streptococcus_sp._HMSC065C01	0.416678	1	0.317348	1	0.252651	-3.35537	5.31396	d__Bacteria;p__Firmicutes;c__Bacilli;o__Lactobacillales;f__Streptococcaceae;g__Streptococcus;s__Streptococcus_sp._HMSC065C01
1118	Phage_DP-2017a	0.227375	1	0.111387	1	-0.325453	-7.91759	3.3446	d__Viruses;p__Viruses_unclassified;c__Viruses_unclassified;o__Viruses_unclassified;f__Viruses_unclassified;g__Viruses_unclassified;s__Phage_DP-2017a
1119	Butyricicoccus_sp._AF22-28AC	0.408332	1	0.492682	1	-0.252045	-4.13828	2.79031	d__Bacteria;p__Firmicutes;c__Clostridia;o__Clostridiales;f__Clostridiaceae;g__Butyricicoccus;s__Butyricicoccus_sp._AF22-28AC
1120	Tyzzerella_sp._An114	0.0733365	1	0.0657911	1	-0.354104	-9.28694	3.46503	d__Bacteria;p__Firmicutes;c__Clostridia;o__Clostridiales;f__Lachnospiraceae;g__Tyzzerella;s__Tyzzerella_sp._An114
1121	Ruminococcus_sp._AM42-10AC	0.633628	1	0.563433	1	-0.188444	-4.79705	2.69109	d__Bacteria;p__Firmicutes;c__Clostridia;o__Clostridiales;f__Ruminococcaceae;g__Ruminococcus;s__Ruminococcus_sp._AM42-10AC
1122	Megasphaera_sp._DJF_B143	0.276722	1	0.320096	1	-0.28893	-6.39264	2.98526	d__Bacteria;p__Firmicutes;c__Negativicutes;o__Veillonellales;f__Veillonellaceae;g__Megasphaera;s__Megasphaera_sp._DJF_B143
1123	Lactobacillus_pontis	0.145195	1	0.11766	1	0.293781	-2.91652	10.7537	d__Bacteria;p__Firmicutes;c__Bacilli;o__Lactobacillales;f__Lactobacillaceae;g__Lactobacillus;s__Lactobacillus_pontis
1124	uncultured_Clostridiales_bacterium	0.319368	1	0.339537	1	-0.233417	-7.22841	3.28207	d__Bacteria;p__Firmicutes;c__Clostridia;o__Clostridiales;f__Clostridiales_unclassified;g__Clostridiales_unclassified;s__uncultured_Clostridiales_bacterium
1125	Clostridium_sp._CAG:75	0.0352929	1	0.24855	1	-0.284053	-10.6131	2.83092	d__Bacteria;p__Firmicutes;c__Clostridia;o__Clostridiales;f__Clostridiaceae;g__Clostridium;s__Clostridium_sp._CAG:75
1126	Ruminococcus_sp._AM29-12LB	0.478182	1	0.309371	1	0.216822	-3.93683	5.49893	d__Bacteria;p__Firmicutes;c__Clostridia;o__Clostridiales;f__Ruminococcaceae;g__Ruminococcus;s__Ruminococcus_sp._AM29-12LB
1127	Dorea_sp._CAG:317	0.393785	1	0.892948	1	0.0746351	-6.11268	3.58493	d__Bacteria;p__Firmicutes;c__Clostridia;o__Clostridiales;f__Lachnospiraceae;g__Dorea;s__Dorea_sp._CAG:317
1128	Oscillibacter_sp._KLE_1745	0.564131	1	0.557924	1	-0.169267	-4.73985	3.29401	d__Bacteria;p__Firmicutes;c__Clostridia;o__Clostridiales;f__Oscillospiraceae;g__Oscillibacter;s__Oscillibacter_sp._KLE_1745
1129	Bacteroides_sp._AM30-16	0.718219	1	0.950676	1	0.00781823	-5.32755	4.89399	d__Bacteria;p__Bacteroidetes;c__Bacteroidia;o__Bacteroidales;f__Bacteroidaceae;g__Bacteroides;s__Bacteroides_sp._AM30-16
1130	Firmicutes_bacterium_CAG:238	0.0179529	1	0.0320386	1	-0.651405	-8.65147	1.82812	d__Bacteria;p__Firmicutes;c__Firmicutes_unclassified;o__Firmicutes_unclassified;f__Firmicutes_unclassified;g__Firmicutes_unclassified;s__Firmicutes_bacterium_CAG:238
1131	Emergencia_timonensis	0.015787	1	0.0140526	0.998662	-0.795874	-9.51847	1.37592	d__Bacteria;p__Firmicutes;c__Clostridia;o__Clostridiales;f__Clostridiales_Family_XIII._Incertae_Sedis;g__Emergencia;s__Emergencia_timonensis
1132	Clostridium_sp._HGF2	0.375915	1	0.712502	1	-0.071748	-5.49817	2.99155	d__Bacteria;p__Firmicutes;c__Clostridia;o__Clostridiales;f__Clostridiaceae;g__Clostridium;s__Clostridium_sp._HGF2
1133	Haemophilus_sp._HMSC061E01	0.270377	1	0.177615	1	0.356797	-3.41129	6.23734	d__Bacteria;p__Proteobacteria;c__Gammaproteobacteria;o__Pasteurellales;f__Pasteurellaceae;g__Haemophilus;s__Haemophilus_sp._HMSC061E01
1134	Bacteroides_sp._AM28-6	0.195491	1	0.103646	1	0.376868	-2.8825	4.34694	d__Bacteria;p__Bacteroidetes;c__Bacteroidia;o__Bacteroidales;f__Bacteroidaceae;g__Bacteroides;s__Bacteroides_sp._AM28-6
1135	Eubacteriaceae_bacterium_CHKCI005	0.0380016	1	0.072429	1	-0.466107	-6.8439	2.36209	d__Bacteria;p__Firmicutes;c__Clostridia;o__Clostridiales;f__Eubacteriaceae;g__Eubacteriaceae_unclassified;s__Eubacteriaceae_bacterium_CHKCI005
1136	Candidatus_Gastranaerophilales_bacterium_HUM_10	0.937456	1	0.869389	1	0.00923578	-4.11654	4.25831	d__Bacteria;p__Candidatus_Melainabacteria;c__Candidatus_Melainabacteria_unclassified;o__Candidatus_Gastranaerophilales;f__Candidatus_Gastranaerophilales_unclassified;g__Candidatus_Gastranaerophilales_unclassified;s__Candidatus_Gastranaerophilales_bacterium_HUM_10
1137	Sutterella_sp._63_29	0.393292	1	0.545387	1	0.206846	-4.35142	9.10444	d__Bacteria;p__Proteobacteria;c__Betaproteobacteria;o__Burkholderiales;f__Sutterellaceae;g__Sutterella;s__Sutterella_sp._63_29
1138	Streptococcus_equinus	0.970555	1	0.579941	1	-0.0744239	-4.14547	5.9681	d__Bacteria;p__Firmicutes;c__Bacilli;o__Lactobacillales;f__Streptococcaceae;g__Streptococcus;s__Streptococcus_equinus
1139	Ruminococcus_sp._AM33-14	0.576161	1	0.551278	1	0.120999	-3.67338	5.74955	d__Bacteria;p__Firmicutes;c__Clostridia;o__Clostridiales;f__Ruminococcaceae;g__Ruminococcus;s__Ruminococcus_sp._AM33-14
1140	Clostridiales_bacterium_Nov_37_41	0.0824193	1	0.181449	1	-0.489455	-7.9779	2.44714	d__Bacteria;p__Firmicutes;c__Clostridia;o__Clostridiales;f__Clostridiales_unclassified;g__Clostridiales_unclassified;s__Clostridiales_bacterium_Nov_37_41
1141	Blautia_schinkii	0.0138614	1	0.00354335	0.962211	-0.673376	-11.2172	2.15992	d__Bacteria;p__Firmicutes;c__Clostridia;o__Clostridiales;f__Lachnospiraceae;g__Blautia;s__Blautia_schinkii
1142	Sutterella_seckii	0.601272	1	0.667136	1	0.136335	-4.86167	8.97754	d__Bacteria;p__Proteobacteria;c__Betaproteobacteria;o__Burkholderiales;f__Sutterellaceae;g__Sutterella;s__Sutterella_seckii
1143	Alistipes_sp._58_9_plus	0.449683	1	0.424996	1	-0.263721	-5.54647	3.49595	d__Bacteria;p__Bacteroidetes;c__Bacteroidia;o__Bacteroidales;f__Rikenellaceae;g__Alistipes;s__Alistipes_sp._58_9_plus
1144	Bacteroides_caecimuri	0.613598	1	0.397217	1	0.18101	-5.24522	4.50934	d__Bacteria;p__Bacteroidetes;c__Bacteroidia;o__Bacteroidales;f__Bacteroidaceae;g__Bacteroides;s__Bacteroides_caecimuri
1145	Ruminococcus_sp._AF21-3	0.532357	1	0.519712	1	-0.171015	-4.11119	2.56021	d__Bacteria;p__Firmicutes;c__Clostridia;o__Clostridiales;f__Ruminococcaceae;g__Ruminococcus;s__Ruminococcus_sp._AF21-3
1146	Coprococcus_sp._ART55/1	0.00019563	0.343738	0.00456583	0.96942	-0.851669	-11.0271	1.59653	d__Bacteria;p__Firmicutes;c__Clostridia;o__Clostridiales;f__Lachnospiraceae;g__Coprococcus;s__Coprococcus_sp._ART55/1
1147	Clostridiales_bacterium_Marseille-P5551	0.867651	1	0.581235	1	-0.139526	-4.94482	4.07974	d__Bacteria;p__Firmicutes;c__Clostridia;o__Clostridiales;f__Clostridiales_unclassified;g__Clostridiales_unclassified;s__Clostridiales_bacterium_Marseille-P5551
1148	Clostridium_butyricum	0.451935	1	0.515703	1	-0.181326	-7.29037	3.83491	d__Bacteria;p__Firmicutes;c__Clostridia;o__Clostridiales;f__Clostridiaceae;g__Clostridium;s__Clostridium_butyricum
1149	Bacilli_unclassified	0.161775	1	0.12566	1	0.319626	-1.9234	6.79439	d__Bacteria;p__Firmicutes;c__Bacilli;o__Bacilli_unclassified;f__Bacilli_unclassified;g__Bacilli_unclassified;s__Bacilli_unclassified
1150	Haemophilus_haemolyticus	0.0216361	0.999282	0.0150431	1	0.675613	-2.56226	9.21121	d__Bacteria;p__Proteobacteria;c__Gammaproteobacteria;o__Pasteurellales;f__Pasteurellaceae;g__Haemophilus;s__Haemophilus_haemolyticus
1151	Bacteroides_sp._AM27-13	0.888148	1	0.895444	1	-0.0420768	-6.49937	3.55365	d__Bacteria;p__Bacteroidetes;c__Bacteroidia;o__Bacteroidales;f__Bacteroidaceae;g__Bacteroides;s__Bacteroides_sp._AM27-13
1152	Prevotella_sp._CAG:604	0.67164	1	0.424778	1	-0.118831	-6.14503	5.57384	d__Bacteria;p__Bacteroidetes;c__Bacteroidia;o__Bacteroidales;f__Prevotellaceae;g__Prevotella;s__Prevotella_sp._CAG:604
1153	Streptococcus_sp._I-P16	0.423868	1	0.271652	1	0.209751	-3.19459	5.80921	d__Bacteria;p__Firmicutes;c__Bacilli;o__Lactobacillales;f__Streptococcaceae;g__Streptococcus;s__Streptococcus_sp._I-P16
1154	Ruminococcus_sp._TF08-4	0.106381	1	0.0736862	1	0.427796	-1.8816	8.05154	d__Bacteria;p__Firmicutes;c__Clostridia;o__Clostridiales;f__Ruminococcaceae;g__Ruminococcus;s__Ruminococcus_sp._TF08-4
1155	Butyricicoccus_sp._AM29-23AC	0.125537	1	0.0848996	1	-0.430038	-6.37857	2.86333	d__Bacteria;p__Firmicutes;c__Clostridia;o__Clostridiales;f__Clostridiaceae;g__Butyricicoccus;s__Butyricicoccus_sp._AM29-23AC
1156	Coprococcus_sp._AF16-22	0.0243836	1	0.148965	1	-0.360904	-9.31129	1.52715	d__Bacteria;p__Firmicutes;c__Clostridia;o__Clostridiales;f__Lachnospiraceae;g__Coprococcus;s__Coprococcus_sp._AF16-22
1157	Alistipes_sp._CHKCI003	0.914699	1	0.881972	1	-0.0727953	-3.84171	3.5905	d__Bacteria;p__Bacteroidetes;c__Bacteroidia;o__Bacteroidales;f__Rikenellaceae;g__Alistipes;s__Alistipes_sp._CHKCI003
1158	Clostridiales_bacterium_VE202-16	0.608362	1	0.612323	1	-0.102829	-4.16204	3.70932	d__Bacteria;p__Firmicutes;c__Clostridia;o__Clostridiales;f__Clostridiales_unclassified;g__Clostridiales_unclassified;s__Clostridiales_bacterium_VE202-16
1159	Intestinibacillus_sp._Marseille-P6563	0.00692878	1	0.00244961	0.940881	-0.776756	-8.43573	1.38489	d__Bacteria;p__Firmicutes;c__Clostridia;o__Clostridiales;f__Eubacteriaceae;g__Intestinibacillus;s__Intestinibacillus_sp._Marseille-P6563
1160	Lachnoclostridium_sp._An138	0.0814137	1	0.124139	1	-0.400694	-8.63499	2.94716	d__Bacteria;p__Firmicutes;c__Clostridia;o__Clostridiales;f__Lachnospiraceae;g__Lachnoclostridium;s__Lachnoclostridium_sp._An138
1161	Lachnospiraceae_bacterium_AM25-17	0.261992	1	0.451975	1	-0.238327	-4.77072	2.43968	d__Bacteria;p__Firmicutes;c__Clostridia;o__Clostridiales;f__Lachnospiraceae;g__Lachnospiraceae_unclassified;s__Lachnospiraceae_bacterium_AM25-17
1162	Clostridium_sp._CAG:678	0.0517416	1	0.0391046	1	-0.582932	-6.77634	2.23695	d__Bacteria;p__Firmicutes;c__Clostridia;o__Clostridiales;f__Clostridiaceae;g__Clostridium;s__Clostridium_sp._CAG:678
1163	Cryptobacterium_curtum	0.878145	1	0.687968	1	0.0579121	-3.66299	3.58647	d__Bacteria;p__Actinobacteria;c__Coriobacteriia;o__Eggerthellales;f__Eggerthellaceae;g__Cryptobacterium;s__Cryptobacterium_curtum
1164	Collinsella_sp._AF20-14LB	0.0486848	1	0.0572211	1	0.632808	-1.99956	9.94345	d__Bacteria;p__Actinobacteria;c__Coriobacteriia;o__Coriobacteriales;f__Coriobacteriaceae;g__Collinsella;s__Collinsella_sp._AF20-14LB
1165	[Ruminococcus]_torques_CAG:61	0.324095	1	0.288958	1	0.321804	-2.53328	4.79795	d__Bacteria;p__Firmicutes;c__Clostridia;o__Clostridiales;f__Ruminococcaceae;g__Ruminococcus;s__[Ruminococcus]_torques_CAG:61
1166	Ruminococcus_sp._37_24	0.363854	1	0.405427	1	-0.257701	-4.56579	2.62698	d__Bacteria;p__Firmicutes;c__Clostridia;o__Clostridiales;f__Ruminococcaceae;g__Ruminococcus;s__Ruminococcus_sp._37_24
1167	Eubacterium_plexicaudatum	0.350003	1	0.31987	1	-0.25255	-5.51695	3.21147	d__Bacteria;p__Firmicutes;c__Clostridia;o__Clostridiales;f__Eubacteriaceae;g__Eubacterium;s__Eubacterium_plexicaudatum
1168	Gabonia_massiliensis	0.0190526	1	0.0211781	0.999752	-0.623719	-9.46028	1.90973	d__Bacteria;p__Bacteroidetes;c__Bacteroidia;o__Bacteroidales;f__Porphyromonadaceae;g__Gabonia;s__Gabonia_massiliensis
1169	bacterium_J10(2018)	0.327142	1	0.301389	1	0.228731	-2.92745	4.39823	d__Bacteria;p__Bacteria_unclassified;c__Bacteria_unclassified;o__Bacteria_unclassified;f__Bacteria_unclassified;g__Bacteria_unclassified;s__bacterium_J10(2018)
1170	Eubacterium_sp._AF36-5BH	0.241091	1	0.265907	1	-0.359837	-5.36194	3.10472	d__Bacteria;p__Firmicutes;c__Clostridia;o__Clostridiales;f__Eubacteriaceae;g__Eubacterium;s__Eubacterium_sp._AF36-5BH
1171	Ruminococcus_sp._AF31-14BH	0.255153	1	0.302953	1	0.226874	-2.85547	6.11295	d__Bacteria;p__Firmicutes;c__Clostridia;o__Clostridiales;f__Ruminococcaceae;g__Ruminococcus;s__Ruminococcus_sp._AF31-14BH
1172	Prevotella_sp._CAG:1058	0.66566	1	0.665113	1	-0.105932	-4.54358	4.43184	d__Bacteria;p__Bacteroidetes;c__Bacteroidia;o__Bacteroidales;f__Prevotellaceae;g__Prevotella;s__Prevotella_sp._CAG:1058
1173	Acidaminococcus_sp._AM05-11	0.73432	1	0.722596	1	-0.0772237	-6.56042	4.2275	d__Bacteria;p__Firmicutes;c__Negativicutes;o__Acidaminococcales;f__Acidaminococcaceae;g__Acidaminococcus;s__Acidaminococcus_sp._AM05-11
1174	Blautia_sp._An249	0.12194	1	0.0920419	1	-0.468973	-6.40483	3.63814	d__Bacteria;p__Firmicutes;c__Clostridia;o__Clostridiales;f__Lachnospiraceae;g__Blautia;s__Blautia_sp._An249
1175	Clostridium_sp._FS41	0.560299	1	0.495426	1	0.144545	-4.02316	3.17253	d__Bacteria;p__Firmicutes;c__Clostridia;o__Clostridiales;f__Clostridiaceae;g__Clostridium;s__Clostridium_sp._FS41
1176	Veillonella_sp._T14073-2	0.210724	1	0.150083	1	0.344699	-2.15685	5.36342	d__Bacteria;p__Firmicutes;c__Negativicutes;o__Veillonellales;f__Veillonellaceae;g__Veillonella;s__Veillonella_sp._T14073-2
1177	Firmicutes_bacterium_CAG:227	0.873896	1	0.842215	1	0.043934	-5.68297	4.2374	d__Bacteria;p__Firmicutes;c__Firmicutes_unclassified;o__Firmicutes_unclassified;f__Firmicutes_unclassified;g__Firmicutes_unclassified;s__Firmicutes_bacterium_CAG:227
1178	Prevotella_sp._KCOM_3155	0.488835	1	0.216834	1	-0.263942	-6.85151	3.28426	d__Bacteria;p__Bacteroidetes;c__Bacteroidia;o__Bacteroidales;f__Prevotellaceae;g__Prevotella;s__Prevotella_sp._KCOM_3155
1179	Haemophilus_sp._HMSC71H05	0.500258	1	0.304072	1	0.315464	-3.88898	5.73052	d__Bacteria;p__Proteobacteria;c__Gammaproteobacteria;o__Pasteurellales;f__Pasteurellaceae;g__Haemophilus;s__Haemophilus_sp._HMSC71H05
1180	Streptococcus_sp.	0.958648	1	0.95865	1	-0.0304269	-4.42341	3.5908	d__Bacteria;p__Firmicutes;c__Bacilli;o__Lactobacillales;f__Streptococcaceae;g__Streptococcus;s__Streptococcus_sp.
1181	Veillonella_sp._DORA_A_3_16_22	0.499034	1	0.609378	1	0.0808957	-3.48	5.92387	d__Bacteria;p__Firmicutes;c__Negativicutes;o__Veillonellales;f__Veillonellaceae;g__Veillonella;s__Veillonella_sp._DORA_A_3_16_22
1182	Acetatifactor_muris	0.846464	1	0.902672	1	-0.0193013	-4.10157	5.89111	d__Bacteria;p__Firmicutes;c__Clostridia;o__Clostridiales;f__Lachnospiraceae;g__Acetatifactor;s__Acetatifactor_muris
1183	Collinsella_sp._TF11-5AC	0.0767046	1	0.107918	1	0.599417	-2.87722	8.82538	d__Bacteria;p__Actinobacteria;c__Coriobacteriia;o__Coriobacteriales;f__Coriobacteriaceae;g__Collinsella;s__Collinsella_sp._TF11-5AC
1184	Clostridium_sp._CAG:264	0.622753	1	0.687596	1	-0.0855997	-5.45079	2.76532	d__Bacteria;p__Firmicutes;c__Clostridia;o__Clostridiales;f__Clostridiaceae;g__Clostridium;s__Clostridium_sp._CAG:264
1185	Clostridium_sp._CAG:62_40_43	0.361882	1	0.668129	1	-0.130773	-5.91805	2.90197	d__Bacteria;p__Firmicutes;c__Clostridia;o__Clostridiales;f__Clostridiaceae;g__Clostridium;s__Clostridium_sp._CAG:62_40_43
1186	Subdoligranulum_sp._TF05-17AC	0.0880896	1	0.087547	1	-0.450431	-5.26593	2.07352	d__Bacteria;p__Firmicutes;c__Clostridia;o__Clostridiales;f__Ruminococcaceae;g__Subdoligranulum;s__Subdoligranulum_sp._TF05-17AC
1187	Alistipes_sp._Marseille-P2431	0.521267	1	0.262584	1	-0.238188	-5.61699	3.41048	d__Bacteria;p__Bacteroidetes;c__Bacteroidia;o__Bacteroidales;f__Rikenellaceae;g__Alistipes;s__Alistipes_sp._Marseille-P2431
1188	Bifidobacterium_adolescentis_CAG:119	0.682794	1	0.77923	1	0.00601012	-3.98173	4.52062	d__Bacteria;p__Actinobacteria;c__Actinobacteria;o__Bifidobacteriales;f__Bifidobacteriaceae;g__Bifidobacterium;s__Bifidobacterium_adolescentis_CAG:119
1189	Collinsella_sp._AM23-17	0.0396894	1	0.0405498	1	0.72758	-1.58591	10.0061	d__Bacteria;p__Actinobacteria;c__Coriobacteriia;o__Coriobacteriales;f__Coriobacteriaceae;g__Collinsella;s__Collinsella_sp._AM23-17
1190	Prevotella_histicola	0.286194	1	0.269287	1	0.28198	-3.02461	5.19307	d__Bacteria;p__Bacteroidetes;c__Bacteroidia;o__Bacteroidales;f__Prevotellaceae;g__Prevotella;s__Prevotella_histicola
1191	Odoribacter_unclassified	0.787614	1	0.719067	1	-0.0717658	-3.38511	3.63273	d__Bacteria;p__Bacteroidetes;c__Bacteroidia;o__Bacteroidales;f__Odoribacteraceae;g__Odoribacter;s__Odoribacter_unclassified
1192	Prevotella_sp._CAG:474	0.346136	1	0.445627	1	-0.201884	-5.22059	3.06181	d__Bacteria;p__Bacteroidetes;c__Bacteroidia;o__Bacteroidales;f__Prevotellaceae;g__Prevotella;s__Prevotella_sp._CAG:474
1193	Bacteroides_sp._CAG:754	0.816651	1	0.789588	1	0.0672039	-2.96508	3.9167	d__Bacteria;p__Bacteroidetes;c__Bacteroidia;o__Bacteroidales;f__Bacteroidaceae;g__Bacteroides;s__Bacteroides_sp._CAG:754
1194	Ruminococcus_sp._AM27-16	0.244687	1	0.141167	1	0.275872	-3.67511	8.33562	d__Bacteria;p__Firmicutes;c__Clostridia;o__Clostridiales;f__Ruminococcaceae;g__Ruminococcus;s__Ruminococcus_sp._AM27-16
1195	Lachnospiraceae_bacterium_5_1_63FAA	0.274276	1	0.249253	1	0.343827	-3.22248	4.23254	d__Bacteria;p__Firmicutes;c__Clostridia;o__Clostridiales;f__Lachnospiraceae;g__Lachnospiraceae_unclassified;s__Lachnospiraceae_bacterium_5_1_63FAA
1196	Desulfovibrio_desulfuricans	0.0826925	1	0.0587398	1	-0.531722	-6.97045	2.07866	d__Bacteria;p__Proteobacteria;c__Deltaproteobacteria;o__Desulfovibrionales;f__Desulfovibrionaceae;g__Desulfovibrio;s__Desulfovibrio_desulfuricans
1197	Megasphaera_stantonii	0.7044	1	0.614358	1	0.12291	-3.83614	5.45648	d__Bacteria;p__Firmicutes;c__Negativicutes;o__Veillonellales;f__Veillonellaceae;g__Megasphaera;s__Megasphaera_stantonii
1198	Clostridiales_bacterium_VE202-13	0.339403	1	0.312224	1	-0.215539	-4.27243	2.89897	d__Bacteria;p__Firmicutes;c__Clostridia;o__Clostridiales;f__Clostridiales_unclassified;g__Clostridiales_unclassified;s__Clostridiales_bacterium_VE202-13
1199	Akkermansia_sp._BIOML-A61	0.104927	1	0.118183	1	0.389144	-2.0338	5.55931	d__Bacteria;p__Verrucomicrobia;c__Verrucomicrobiae;o__Verrucomicrobiales;f__Akkermansiaceae;g__Akkermansia;s__Akkermansia_sp._BIOML-A61
1200	Ruminococcus_sp._TF12-19AC	0.719244	1	0.838328	1	-0.0726508	-4.15281	2.89265	d__Bacteria;p__Firmicutes;c__Clostridia;o__Clostridiales;f__Ruminococcaceae;g__Ruminococcus;s__Ruminococcus_sp._TF12-19AC
1201	Dorea_sp._AGR2135	0.637473	1	0.788958	1	-0.107828	-4.36331	3.57052	d__Bacteria;p__Firmicutes;c__Clostridia;o__Clostridiales;f__Lachnospiraceae;g__Dorea;s__Dorea_sp._AGR2135
1202	Streptococcus_australis	0.346486	1	0.324046	1	0.256342	-2.66022	4.81114	d__Bacteria;p__Firmicutes;c__Bacilli;o__Lactobacillales;f__Streptococcaceae;g__Streptococcus;s__Streptococcus_australis
1203	Ruminococcus_sp._CAG:108-related_41_35	0.622715	1	0.830754	1	-0.0969656	-4.94544	3.13499	d__Bacteria;p__Firmicutes;c__Clostridia;o__Clostridiales;f__Ruminococcaceae;g__Ruminococcus;s__Ruminococcus_sp._CAG:108-related_41_35
1204	Tannerella_sp._CAG:51	0.612552	1	0.554407	1	-0.140078	-5.30382	3.35386	d__Bacteria;p__Bacteroidetes;c__Bacteroidia;o__Bacteroidales;f__Tannerellaceae;g__Tannerella;s__Tannerella_sp._CAG:51
1205	Roseburia_sp._AF02-12	0.0795368	1	0.148173	1	-0.334982	-7.85063	3.36971	d__Bacteria;p__Firmicutes;c__Clostridia;o__Clostridiales;f__Lachnospiraceae;g__Roseburia;s__Roseburia_sp._AF02-12
1206	Bacteroides_sp._AM41-16	0.984028	1	0.860647	1	-0.0668401	-3.62455	4.41333	d__Bacteria;p__Bacteroidetes;c__Bacteroidia;o__Bacteroidales;f__Bacteroidaceae;g__Bacteroides;s__Bacteroides_sp._AM41-16
1207	Blautia_sp._SF-50	0.921274	1	0.727289	1	-0.043396	-3.73626	4.77942	d__Bacteria;p__Firmicutes;c__Clostridia;o__Clostridiales;f__Lachnospiraceae;g__Blautia;s__Blautia_sp._SF-50
1208	Ruminococcus_sp._AF45-4BH	0.758887	1	0.814825	1	-0.0199404	-4.72708	3.69263	d__Bacteria;p__Firmicutes;c__Clostridia;o__Clostridiales;f__Ruminococcaceae;g__Ruminococcus;s__Ruminococcus_sp._AF45-4BH
1209	Blautia_sp._An81	0.569803	1	0.712864	1	0.0675952	-3.19978	5.73654	d__Bacteria;p__Firmicutes;c__Clostridia;o__Clostridiales;f__Lachnospiraceae;g__Blautia;s__Blautia_sp._An81
1210	Ruminococcus_sp._OM05-7	0.918947	1	0.79436	1	0.0617001	-4.86107	5.44684	d__Bacteria;p__Firmicutes;c__Clostridia;o__Clostridiales;f__Ruminococcaceae;g__Ruminococcus;s__Ruminococcus_sp._OM05-7
1211	Chitinophaga_arvensicola	0.543671	1	0.521463	1	-0.184901	-4.87633	3.94021	d__Bacteria;p__Bacteroidetes;c__Chitinophagia;o__Chitinophagales;f__Chitinophagaceae;g__Chitinophaga;s__Chitinophaga_arvensicola
1212	Ruminococcus_sp._AM22-13	0.511436	1	0.788779	1	-0.118973	-5.44145	2.54615	d__Bacteria;p__Firmicutes;c__Clostridia;o__Clostridiales;f__Ruminococcaceae;g__Ruminococcus;s__Ruminococcus_sp._AM22-13
1213	Collinsella_sp._AM09-41	0.0558209	1	0.0765915	1	0.647416	-3.18887	7.89651	d__Bacteria;p__Actinobacteria;c__Coriobacteriia;o__Coriobacteriales;f__Coriobacteriaceae;g__Collinsella;s__Collinsella_sp._AM09-41
1214	Clostridium_sp._CAG:302	0.66757	1	0.360144	1	0.217494	-3.03764	5.03098	d__Bacteria;p__Firmicutes;c__Clostridia;o__Clostridiales;f__Clostridiaceae;g__Clostridium;s__Clostridium_sp._CAG:302
1215	Agathobaculum_sp._Marseille-P7918	0.00345376	0.99467	0.00322994	0.956594	-0.802001	-8.66471	1.68893	d__Bacteria;p__Firmicutes;c__Clostridia;o__Clostridiales;f__Ruminococcaceae;g__Agathobaculum;s__Agathobaculum_sp._Marseille-P7918
1216	Firmicutes_bacterium_ASF500	0.00567912	1	0.00241675	0.940473	-0.816202	-7.60921	1.52294	d__Bacteria;p__Firmicutes;c__Firmicutes_unclassified;o__Firmicutes_unclassified;f__Firmicutes_unclassified;g__Firmicutes_unclassified;s__Firmicutes_bacterium_ASF500
1217	Firmicutes_bacterium_CAG:552_39_19	0.627857	1	0.826846	1	0.0687742	-3.61757	4.096	d__Bacteria;p__Firmicutes;c__Firmicutes_unclassified;o__Firmicutes_unclassified;f__Firmicutes_unclassified;g__Firmicutes_unclassified;s__Firmicutes_bacterium_CAG:552_39_19
1218	Clostridium_sp._AF12-41	0.264647	1	0.2157	1	0.359146	-2.34267	5.3547	d__Bacteria;p__Firmicutes;c__Clostridia;o__Clostridiales;f__Clostridiaceae;g__Clostridium;s__Clostridium_sp._AF12-41
1219	Schaalia_odontolytica	0.192407	1	0.199357	1	0.387238	-1.95647	5.9698	d__Bacteria;p__Actinobacteria;c__Actinobacteria;o__Actinomycetales;f__Actinomycetaceae;g__Schaalia;s__Schaalia_odontolytica
1220	Clostridium_sp._KNHs216	0.621337	1	0.828059	1	-0.0435986	-8.59966	5.7656	d__Bacteria;p__Firmicutes;c__Clostridia;o__Clostridiales;f__Clostridiaceae;g__Clostridium;s__Clostridium_sp._KNHs216
1221	Fibrobacter_sp._UWH1	0.745191	1	0.314133	1	0.244971	-5.09731	4.77994	d__Bacteria;p__Fibrobacteres;c__Fibrobacteria;o__Fibrobacterales;f__Fibrobacteraceae;g__Fibrobacter;s__Fibrobacter_sp._UWH1
1222	bacterium_1xD42-87	0.198023	1	0.15062	1	-0.460821	-5.90678	2.42561	d__Bacteria;p__Bacteria_unclassified;c__Bacteria_unclassified;o__Bacteria_unclassified;f__Bacteria_unclassified;g__Bacteria_unclassified;s__bacterium_1xD42-87
1223	Prevotella_sp._oral_taxon_313	0.883836	1	0.931424	1	-0.022746	-4.01871	4.67006	d__Bacteria;p__Bacteroidetes;c__Bacteroidia;o__Bacteroidales;f__Prevotellaceae;g__Prevotella;s__Prevotella_sp._oral_taxon_313
1224	Harryflintia_acetispora	0.150308	1	0.12366	1	-0.354743	-8.30068	2.96901	d__Bacteria;p__Firmicutes;c__Clostridia;o__Clostridiales;f__Ruminococcaceae;g__Harryflintia;s__Harryflintia_acetispora
1225	Lachnoclostridium_sp._An196	0.0765499	1	0.0220585	0.999647	-0.473735	-9.31317	2.83137	d__Bacteria;p__Firmicutes;c__Clostridia;o__Clostridiales;f__Lachnospiraceae;g__Lachnoclostridium;s__Lachnoclostridium_sp._An196
1226	Cloacibacillus_sp._An23	0.0187844	1	0.019651	0.999647	-0.671178	-7.69915	1.80125	d__Bacteria;p__Synergistetes;c__Synergistia;o__Synergistales;f__Synergistaceae;g__Cloacibacillus;s__Cloacibacillus_sp._An23
1227	Clostridium_sp._42_12	0.00269789	0.955756	0.0472105	1	-0.473948	-12.237	1.36187	d__Bacteria;p__Firmicutes;c__Clostridia;o__Clostridiales;f__Clostridiaceae;g__Clostridium;s__Clostridium_sp._42_12
1228	Enterobacter_ludwigii	0.840681	1	0.682198	1	-0.121352	-4.20214	5.27266	d__Bacteria;p__Proteobacteria;c__Gammaproteobacteria;o__Enterobacterales;f__Enterobacteriaceae;g__Enterobacter;s__Enterobacter_ludwigii
1229	Streptococcus_gallolyticus	0.936264	1	0.688742	1	0.0574063	-5.448	4.39352	d__Bacteria;p__Firmicutes;c__Bacilli;o__Lactobacillales;f__Streptococcaceae;g__Streptococcus;s__Streptococcus_gallolyticus
1230	bacterium_1XD8-92	0.00266273	0.975491	0.00589559	0.984088	-0.700847	-8.05996	1.80905	d__Bacteria;p__Bacteria_unclassified;c__Bacteria_unclassified;o__Bacteria_unclassified;f__Bacteria_unclassified;g__Bacteria_unclassified;s__bacterium_1XD8-92
1231	Clostridiaceae_bacterium_AF02-42	0.10075	1	0.0589438	1	0.439662	-2.27387	4.77352	d__Bacteria;p__Firmicutes;c__Clostridia;o__Clostridiales;f__Clostridiaceae;g__Clostridiaceae_unclassified;s__Clostridiaceae_bacterium_AF02-42
1232	Bacteroides_zoogleoformans	0.2651	1	0.0452999	1	0.455117	-3.16389	6.4424	d__Bacteria;p__Bacteroidetes;c__Bacteroidia;o__Bacteroidales;f__Bacteroidaceae;g__Bacteroides;s__Bacteroides_zoogleoformans
1233	Klebsiella_phage_vB_KpnP_fHeKpn01	0.851178	1	0.621684	1	-0.102971	-4.03697	5.79697	d__Viruses;p__Viruses_unclassified;c__Viruses_unclassified;o__Caudovirales;f__Podoviridae;g__Drulisvirus;s__Klebsiella_phage_vB_KpnP_fHeKpn01
1234	Ruminococcus_sp._AF33-11BH	0.220127	1	0.281172	1	-0.322469	-4.69198	2.7617	d__Bacteria;p__Firmicutes;c__Clostridia;o__Clostridiales;f__Ruminococcaceae;g__Ruminococcus;s__Ruminococcus_sp._AF33-11BH
1235	Rothia_mucilaginosa	0.711778	1	0.699914	1	0.103696	-2.94225	4.52924	d__Bacteria;p__Actinobacteria;c__Actinobacteria;o__Micrococcales;f__Micrococcaceae;g__Rothia;s__Rothia_mucilaginosa
1236	Anaeromassilibacillus_sp._Marseille-P3876	0.123246	1	0.0910545	1	-0.394999	-5.12813	1.81758	d__Bacteria;p__Firmicutes;c__Clostridia;o__Clostridiales;f__Ruminococcaceae;g__Anaeromassilibacillus;s__Anaeromassilibacillus_sp._Marseille-P3876
1237	Rikenellaceae_unclassified	0.556823	1	0.617999	1	-0.183392	-5.35393	3.41384	d__Bacteria;p__Bacteroidetes;c__Bacteroidia;o__Bacteroidales;f__Rikenellaceae;g__Rikenellaceae_unclassified;s__Rikenellaceae_unclassified
1238	Blautia_sp._Marseille-P3201T	0.896112	1	0.861726	1	0.0580865	-3.40869	3.78548	d__Bacteria;p__Firmicutes;c__Clostridia;o__Clostridiales;f__Lachnospiraceae;g__Blautia;s__Blautia_sp._Marseille-P3201T
1239	Sinorhizobium_sp._GL28	0.0839997	1	0.0603728	1	0.456996	-2.26014	6.03756	d__Bacteria;p__Proteobacteria;c__Alphaproteobacteria;o__Rhizobiales;f__Rhizobiaceae;g__Sinorhizobium;s__Sinorhizobium_sp._GL28
1240	Ruminococcus_sp._AF25-13	0.411091	1	0.420785	1	0.181725	-2.89754	6.10228	d__Bacteria;p__Firmicutes;c__Clostridia;o__Clostridiales;f__Ruminococcaceae;g__Ruminococcus;s__Ruminococcus_sp._AF25-13
1241	Cloacibacillus_evryensis	0.0140357	1	0.0171814	0.99853	-0.62412	-7.09971	2.03482	d__Bacteria;p__Synergistetes;c__Synergistia;o__Synergistales;f__Synergistaceae;g__Cloacibacillus;s__Cloacibacillus_evryensis
1242	Clostridium_sp._CAG:440	0.577206	1	0.543743	1	-0.174953	-4.7819	3.07456	d__Bacteria;p__Firmicutes;c__Clostridia;o__Clostridiales;f__Clostridiaceae;g__Clostridium;s__Clostridium_sp._CAG:440
1243	Bacteroides_sp._AF18-33	0.324115	1	0.122871	1	0.321866	-4.60053	6.19017	d__Bacteria;p__Bacteroidetes;c__Bacteroidia;o__Bacteroidales;f__Bacteroidaceae;g__Bacteroides;s__Bacteroides_sp._AF18-33
1244	Fusobacterium_necrogenes	0.469013	1	0.51703	1	0.16847	-3.22165	4.31688	d__Bacteria;p__Fusobacteria;c__Fusobacteriia;o__Fusobacteriales;f__Fusobacteriaceae;g__Fusobacterium;s__Fusobacterium_necrogenes
1245	Duncaniella_unclassified	0.46952	1	0.599063	1	-0.164483	-6.18859	3.27863	d__Bacteria;p__Bacteroidetes;c__Bacteroidia;o__Bacteroidales;f__Muribaculaceae;g__Duncaniella;s__Duncaniella_unclassified
1246	Butyricicoccus_sp._OM04-18BH	0.0532638	1	0.100358	1	-0.436695	-4.78669	1.88545	d__Bacteria;p__Firmicutes;c__Clostridia;o__Clostridiales;f__Clostridiaceae;g__Butyricicoccus;s__Butyricicoccus_sp._OM04-18BH
1247	Escherichia_sp._1_1_43	0.328523	1	0.37027	1	-0.314059	-5.89919	2.8698	d__Bacteria;p__Proteobacteria;c__Gammaproteobacteria;o__Enterobacterales;f__Enterobacteriaceae;g__Escherichia;s__Escherichia_sp._1_1_43
1248	Collinsella_sp._OF02-10	0.098147	1	0.079455	1	0.591982	-2.71933	8.48261	d__Bacteria;p__Actinobacteria;c__Coriobacteriia;o__Coriobacteriales;f__Coriobacteriaceae;g__Collinsella;s__Collinsella_sp._OF02-10
1249	Bacteroidetes_bacterium	0.343599	1	0.435697	1	-0.204406	-5.12373	3.05624	d__Bacteria;p__Bacteroidetes;c__Bacteroidetes_unclassified;o__Bacteroidetes_unclassified;f__Bacteroidetes_unclassified;g__Bacteroidetes_unclassified;s__Bacteroidetes_bacterium
1250	Duncaniella_sp._TLL-A3	0.201243	1	0.249606	1	-0.341742	-6.01687	3.32278	d__Bacteria;p__Bacteroidetes;c__Bacteroidia;o__Bacteroidales;f__Muribaculaceae;g__Duncaniella;s__Duncaniella_sp._TLL-A3
1251	Caproiciproducens_galactitolivorans	0.500363	1	0.763428	1	-0.0480009	-7.94057	5.64838	d__Bacteria;p__Firmicutes;c__Clostridia;o__Clostridiales;f__Ruminococcaceae;g__Caproiciproducens;s__Caproiciproducens_galactitolivorans
1252	Parabacteroides_sp._An277	0.521153	1	0.580914	1	0.0902269	-3.09283	4.61607	d__Bacteria;p__Bacteroidetes;c__Bacteroidia;o__Bacteroidales;f__Tannerellaceae;g__Parabacteroides;s__Parabacteroides_sp._An277
1253	Selenomonas_ruminantium	0.519626	1	0.585204	1	0.198947	-3.48811	5.44384	d__Bacteria;p__Firmicutes;c__Negativicutes;o__Selenomonadales;f__Selenomonadaceae;g__Selenomonas;s__Selenomonas_ruminantium
1254	Anaerotignum_neopropionicum	0.136482	1	0.149355	1	-0.372751	-6.7373	2.23025	d__Bacteria;p__Firmicutes;c__Clostridia;o__Clostridiales;f__Lachnospiraceae;g__Anaerotignum;s__Anaerotignum_neopropionicum
1255	Flavonifractor_unclassified	0.0282724	1	0.0193773	1	-0.569178	-7.73147	2.06098	d__Bacteria;p__Firmicutes;c__Clostridia;o__Clostridiales;f__Ruminococcaceae;g__Flavonifractor;s__Flavonifractor_unclassified
1256	Firmicutes_bacterium_CAG:424	0.0752813	1	0.166606	1	-0.285124	-8.7421	2.80151	d__Bacteria;p__Firmicutes;c__Firmicutes_unclassified;o__Firmicutes_unclassified;f__Firmicutes_unclassified;g__Firmicutes_unclassified;s__Firmicutes_bacterium_CAG:424
1257	Lachnoclostridium_edouardi	0.430135	1	0.537935	1	-0.173285	-4.56199	2.49244	d__Bacteria;p__Firmicutes;c__Clostridia;o__Clostridiales;f__Lachnospiraceae;g__Lachnoclostridium;s__Lachnoclostridium_edouardi
1258	Anaeromassilibacillus_sp._Marseille-P4683	0.191152	1	0.116647	1	-0.419983	-5.12501	2.68523	d__Bacteria;p__Firmicutes;c__Clostridia;o__Clostridiales;f__Ruminococcaceae;g__Anaeromassilibacillus;s__Anaeromassilibacillus_sp._Marseille-P4683
1259	Massilimicrobiota_unclassified	0.928321	1	0.667167	1	0.0591176	-7.77374	7.23606	d__Bacteria;p__Firmicutes;c__Erysipelotrichia;o__Erysipelotrichales;f__Erysipelotrichaceae;g__Massilimicrobiota;s__Massilimicrobiota_unclassified
1260	Ruminococcus_sp._AM57-5	0.207919	1	0.253184	1	0.305642	-2.89664	6.08845	d__Bacteria;p__Firmicutes;c__Clostridia;o__Clostridiales;f__Ruminococcaceae;g__Ruminococcus;s__Ruminococcus_sp._AM57-5
1261	Collinsella_sp._AF11-11	0.0846495	1	0.0737283	1	0.552646	-2.51669	8.4623	d__Bacteria;p__Actinobacteria;c__Coriobacteriia;o__Coriobacteriales;f__Coriobacteriaceae;g__Collinsella;s__Collinsella_sp._AF11-11
1262	Klebsiella_virus_KpV41	0.807713	1	0.716922	1	-0.0717678	-3.96251	4.1109	d__Viruses;p__Viruses_unclassified;c__Viruses_unclassified;o__Caudovirales;f__Podoviridae;g__Drulisvirus;s__Klebsiella_virus_KpV41
1263	Citrobacter_koseri	0.758641	1	0.908265	1	-0.0562818	-3.88278	3.17543	d__Bacteria;p__Proteobacteria;c__Gammaproteobacteria;o__Enterobacterales;f__Enterobacteriaceae;g__Citrobacter;s__Citrobacter_koseri
1264	Blautia_sp._AF22-5LB	0.251226	1	0.291643	1	0.251889	-2.60857	4.8859	d__Bacteria;p__Firmicutes;c__Clostridia;o__Clostridiales;f__Lachnospiraceae;g__Blautia;s__Blautia_sp._AF22-5LB
1265	Coprococcus_sp._CAG:131	0.103128	1	0.412072	1	-0.208844	-7.01338	2.11263	d__Bacteria;p__Firmicutes;c__Clostridia;o__Clostridiales;f__Lachnospiraceae;g__Coprococcus;s__Coprococcus_sp._CAG:131
1266	Flavonifractor_sp._An135	0.0332497	1	0.0751225	1	-0.573141	-9.17492	2.02676	d__Bacteria;p__Firmicutes;c__Clostridia;o__Clostridiales;f__Ruminococcaceae;g__Flavonifractor;s__Flavonifractor_sp._An135
1267	Ruminococcaceae_bacterium_D5	0.0349228	1	0.0225261	1	-0.644568	-7.98685	2.48823	d__Bacteria;p__Firmicutes;c__Clostridia;o__Clostridiales;f__Ruminococcaceae;g__Ruminococcaceae_unclassified;s__Ruminococcaceae_bacterium_D5
1268	Collinsella_sp._AM42-18AC	0.0603069	1	0.0753304	1	0.582709	-2.60317	8.36027	d__Bacteria;p__Actinobacteria;c__Coriobacteriia;o__Coriobacteriales;f__Coriobacteriaceae;g__Collinsella;s__Collinsella_sp._AM42-18AC
1269	Enterococcus_unclassified	0.266315	1	0.712024	1	0.0441291	-2.3687	15.9437	d__Bacteria;p__Firmicutes;c__Bacilli;o__Lactobacillales;f__Enterococcaceae;g__Enterococcus;s__Enterococcus_unclassified
1270	Collinsella_sp._AM33-4BH	0.263242	1	0.162825	1	0.327513	-4.23497	7.84445	d__Bacteria;p__Actinobacteria;c__Coriobacteriia;o__Coriobacteriales;f__Coriobacteriaceae;g__Collinsella;s__Collinsella_sp._AM33-4BH
1271	Pyramidobacter_unclassified	0.840237	1	0.581575	1	-0.0920067	-4.02531	5.74346	d__Bacteria;p__Synergistetes;c__Synergistia;o__Synergistales;f__Synergistaceae;g__Pyramidobacter;s__Pyramidobacter_unclassified
1272	Bacilliculturomica_massiliensis	0.261308	1	0.16209	1	-0.323188	-6.20569	3.56069	d__Bacteria;p__Firmicutes;c__Clostridia;o__Clostridiales;f__Clostridiales_Family_XIII._Incertae_Sedis;g__Bacilliculturomica;s__Bacilliculturomica_massiliensis
1273	Bacteroidales_bacterium_St1	0.732238	1	0.940134	1	-0.0280624	-4.84023	4.60235	d__Bacteria;p__Bacteroidetes;c__Bacteroidia;o__Bacteroidales;f__Bacteroidales_unclassified;g__Bacteroidales_unclassified;s__Bacteroidales_bacterium_St1
1274	Clostridiales_bacterium_VE202-28	0.62378	1	0.722716	1	-0.116657	-5.11016	4.3125	d__Bacteria;p__Firmicutes;c__Clostridia;o__Clostridiales;f__Clostridiales_unclassified;g__Clostridiales_unclassified;s__Clostridiales_bacterium_VE202-28
1275	Clostridia_bacterium_UC5.1-1D10	0.439717	1	0.274135	1	-0.300423	-5.67877	3.18683	d__Bacteria;p__Firmicutes;c__Clostridia;o__Clostridia_unclassified;f__Clostridia_unclassified;g__Clostridia_unclassified;s__Clostridia_bacterium_UC5.1-1D10
1276	Streptococcus_sp._HMSC072G04	0.262946	1	0.229542	1	0.316096	-2.66618	6.38257	d__Bacteria;p__Firmicutes;c__Bacilli;o__Lactobacillales;f__Streptococcaceae;g__Streptococcus;s__Streptococcus_sp._HMSC072G04
1277	Faecalibacterium_sp._An122	0.400841	1	0.140558	1	-0.317048	-6.14075	3.63125	d__Bacteria;p__Firmicutes;c__Clostridia;o__Clostridiales;f__Ruminococcaceae;g__Faecalibacterium;s__Faecalibacterium_sp._An122
1278	bacterium_1xD42-67	0.116404	1	0.0943771	1	-0.426059	-6.79947	2.93096	d__Bacteria;p__Bacteria_unclassified;c__Bacteria_unclassified;o__Bacteria_unclassified;f__Bacteria_unclassified;g__Bacteria_unclassified;s__bacterium_1xD42-67
1279	Clostridium_sp._AF46-12NS	0.274943	1	0.448115	1	-0.254344	-5.94312	2.94264	d__Bacteria;p__Firmicutes;c__Clostridia;o__Clostridiales;f__Clostridiaceae;g__Clostridium;s__Clostridium_sp._AF46-12NS
1280	Clostridium_sp._AF23-6LB	0.412485	1	0.423939	1	-0.177321	-4.54941	2.7071	d__Bacteria;p__Firmicutes;c__Clostridia;o__Clostridiales;f__Clostridiaceae;g__Clostridium;s__Clostridium_sp._AF23-6LB
1281	Flavonifractor_sp._An92	0.0727518	1	0.108848	1	-0.491892	-6.60253	2.26794	d__Bacteria;p__Firmicutes;c__Clostridia;o__Clostridiales;f__Ruminococcaceae;g__Flavonifractor;s__Flavonifractor_sp._An92
1282	Eubacterium_sp._AF17-7	0.974322	1	0.884097	1	0.0435147	-4.26661	4.25392	d__Bacteria;p__Firmicutes;c__Clostridia;o__Clostridiales;f__Eubacteriaceae;g__Eubacterium;s__Eubacterium_sp._AF17-7
1283	Parabacteroides_sp._HGS0025	0.484306	1	0.306232	1	0.311367	-4.09897	6.51429	d__Bacteria;p__Bacteroidetes;c__Bacteroidia;o__Bacteroidales;f__Tannerellaceae;g__Parabacteroides;s__Parabacteroides_sp._HGS0025
1284	Veillonella_sp._T34266-5	0.315073	1	0.340554	1	0.261344	-3.03471	6.28091	d__Bacteria;p__Firmicutes;c__Negativicutes;o__Veillonellales;f__Veillonellaceae;g__Veillonella;s__Veillonella_sp._T34266-5
1285	Firmicutes_bacterium_CAG:321	0.0634843	1	0.170541	1	-0.240658	-7.98551	2.05244	d__Bacteria;p__Firmicutes;c__Firmicutes_unclassified;o__Firmicutes_unclassified;f__Firmicutes_unclassified;g__Firmicutes_unclassified;s__Firmicutes_bacterium_CAG:321
1286	Caedimonadaceae_bacterium	0.197429	1	0.120745	1	0.357791	-3.34358	7.25346	d__Bacteria;p__Proteobacteria;c__Alphaproteobacteria;o__Holosporales;f__Caedimonadaceae;g__Caedimonadaceae_unclassified;s__Caedimonadaceae_bacterium
1287	Mediterranea_sp._An20	0.498677	1	0.642167	1	0.0414694	-4.03397	6.19615	d__Bacteria;p__Bacteroidetes;c__Bacteroidia;o__Bacteroidales;f__Bacteroidaceae;g__Mediterranea;s__Mediterranea_sp._An20
1288	Collinsella_sp._TF08-11AT	0.0774557	1	0.0747175	1	0.604573	-2.77763	10.0206	d__Bacteria;p__Actinobacteria;c__Coriobacteriia;o__Coriobacteriales;f__Coriobacteriaceae;g__Collinsella;s__Collinsella_sp._TF08-11AT
1289	Haemophilus_sp._CCUG_60358	0.472583	1	0.316144	1	0.26405	-3.80407	5.37973	d__Bacteria;p__Proteobacteria;c__Gammaproteobacteria;o__Pasteurellales;f__Pasteurellaceae;g__Haemophilus;s__Haemophilus_sp._CCUG_60358
1290	Haemophilus_sp._HMSC068C11	0.443248	1	0.259837	1	0.3565	-3.54883	5.58731	d__Bacteria;p__Proteobacteria;c__Gammaproteobacteria;o__Pasteurellales;f__Pasteurellaceae;g__Haemophilus;s__Haemophilus_sp._HMSC068C11
1291	Clostridium_sp._AM27-28	0.504142	1	0.46591	1	0.120687	-3.28281	6.5101	d__Bacteria;p__Firmicutes;c__Clostridia;o__Clostridiales;f__Clostridiaceae;g__Clostridium;s__Clostridium_sp._AM27-28
1292	Flavonifractor_sp._An9	0.0304933	1	0.0171165	0.999647	-0.697356	-5.47443	2.13163	d__Bacteria;p__Firmicutes;c__Clostridia;o__Clostridiales;f__Ruminococcaceae;g__Flavonifractor;s__Flavonifractor_sp._An9
1293	Proteus_unclassified	0.49606	1	0.313262	1	-0.251999	-6.54275	3.4044	d__Bacteria;p__Proteobacteria;c__Gammaproteobacteria;o__Enterobacterales;f__Morganellaceae;g__Proteus;s__Proteus_unclassified
1294	Dakarella_massiliensis	0.463033	1	0.336289	1	0.215231	-3.7949	4.52777	d__Bacteria;p__Proteobacteria;c__Betaproteobacteria;o__Burkholderiales;f__Sutterellaceae;g__Dakarella;s__Dakarella_massiliensis
1295	[Eubacterium]_brachy	0.0445297	1	0.219483	1	-0.258378	-10.4497	2.52393	d__Bacteria;p__Firmicutes;c__Clostridia;o__Clostridiales;f__Clostridiales_Family_XIII._Incertae_Sedis;g__Clostridiales_Family_XIII._Incertae_Sedis_unclassified;s__[Eubacterium]_brachy
1296	Clostridium_sp._PI-S10-A1B	0.0479505	1	0.0414221	1	-0.494931	-6.48839	2.31388	d__Bacteria;p__Firmicutes;c__Clostridia;o__Clostridiales;f__Clostridiaceae;g__Clostridium;s__Clostridium_sp._PI-S10-A1B
1297	Butyricicoccus_sp._1XD8-22	0.0456799	1	0.0556875	1	-0.517139	-7.81575	1.67522	d__Bacteria;p__Firmicutes;c__Clostridia;o__Clostridiales;f__Clostridiaceae;g__Butyricicoccus;s__Butyricicoccus_sp._1XD8-22
1298	Klebsiella_phage_KP1	0.597771	1	0.682748	1	-0.0404777	-4.69047	3.50345	d__Viruses;p__Viruses_unclassified;c__Viruses_unclassified;o__Caudovirales;f__Myoviridae;g__Jiaodavirus;s__Klebsiella_phage_KP1
1299	Klebsiella_phage_KP-Rio/2015	0.868499	1	0.605456	1	-0.0992396	-3.87919	4.7895	d__Viruses;p__Viruses_unclassified;c__Viruses_unclassified;o__Caudovirales;f__Podoviridae;g__Drulisvirus;s__Klebsiella_phage_KP-Rio/2015
1300	Streptococcus_pseudopneumoniae	0.759568	1	0.576036	1	0.177171	-3.94417	4.2778	d__Bacteria;p__Firmicutes;c__Bacilli;o__Lactobacillales;f__Streptococcaceae;g__Streptococcus;s__Streptococcus_pseudopneumoniae
1301	Ruminococcus_sp._AM34-9LB	0.763849	1	0.82411	1	0.0221316	-7.54793	4.01676	d__Bacteria;p__Firmicutes;c__Clostridia;o__Clostridiales;f__Ruminococcaceae;g__Ruminococcus;s__Ruminococcus_sp._AM34-9LB
1302	Collinsella_sp._AM41-2BH	0.0556106	1	0.0630863	1	0.703216	-2.2472	8.06467	d__Bacteria;p__Actinobacteria;c__Coriobacteriia;o__Coriobacteriales;f__Coriobacteriaceae;g__Collinsella;s__Collinsella_sp._AM41-2BH
1303	Lachnospiraceae_bacterium_6_1_63FAA	0.663237	1	0.910596	1	-0.0615739	-4.63704	3.52993	d__Bacteria;p__Firmicutes;c__Clostridia;o__Clostridiales;f__Lachnospiraceae;g__Lachnospiraceae_unclassified;s__Lachnospiraceae_bacterium_6_1_63FAA
1304	Salmonella_phage_Akira	0.711742	1	0.662539	1	0.0803919	-3.90017	4.26669	d__Viruses;p__Viruses_unclassified;c__Viruses_unclassified;o__Caudovirales;f__Siphoviridae;g__Roufvirus;s__Salmonella_phage_Akira
1305	Haemophilus_paraphrohaemolyticus	0.34257	1	0.296838	1	0.254725	-3.42198	4.84345	d__Bacteria;p__Proteobacteria;c__Gammaproteobacteria;o__Pasteurellales;f__Pasteurellaceae;g__Haemophilus;s__Haemophilus_paraphrohaemolyticus
1306	Streptococcus_sp._F0442	0.134259	1	0.07572	1	0.469794	-2.70706	5.3161	d__Bacteria;p__Firmicutes;c__Bacilli;o__Lactobacillales;f__Streptococcaceae;g__Streptococcus;s__Streptococcus_sp._F0442
1307	Collinsella_sp._AM44-11	0.0239251	0.999388	0.0257168	1	0.685737	-1.84861	8.47037	d__Bacteria;p__Actinobacteria;c__Coriobacteriia;o__Coriobacteriales;f__Coriobacteriaceae;g__Collinsella;s__Collinsella_sp._AM44-11
1308	Petrimonas_mucosa	0.95272	1	0.898013	1	-0.0510157	-4.98203	5.22363	d__Bacteria;p__Bacteroidetes;c__Bacteroidia;o__Bacteroidales;f__Porphyromonadaceae;g__Petrimonas;s__Petrimonas_mucosa
1309	Ruminococcaceae_bacterium_Marseille-P2935	0.910215	1	0.810551	1	0.0398581	-6.62557	5.66501	d__Bacteria;p__Firmicutes;c__Clostridia;o__Clostridiales;f__Ruminococcaceae;g__Ruminococcaceae_unclassified;s__Ruminococcaceae_bacterium_Marseille-P2935
1310	Ruminococcus_sp._AM36-17	0.251664	1	0.557561	1	-0.19579	-6.63734	2.72511	d__Bacteria;p__Firmicutes;c__Clostridia;o__Clostridiales;f__Ruminococcaceae;g__Ruminococcus;s__Ruminococcus_sp._AM36-17
1311	Collinsella_intestinalis	0.0423228	1	0.0478403	1	0.568496	-2.3457	6.17008	d__Bacteria;p__Actinobacteria;c__Coriobacteriia;o__Coriobacteriales;f__Coriobacteriaceae;g__Collinsella;s__Collinsella_intestinalis
1312	Streptococcus_sp._HMSC061E03	0.414405	1	0.417336	1	0.230903	-3.22256	5.011	d__Bacteria;p__Firmicutes;c__Bacilli;o__Lactobacillales;f__Streptococcaceae;g__Streptococcus;s__Streptococcus_sp._HMSC061E03
1313	Collinsella_sp._AF15-51	0.0641489	1	0.0380734	1	0.623893	-2.40569	6.90346	d__Bacteria;p__Actinobacteria;c__Coriobacteriia;o__Coriobacteriales;f__Coriobacteriaceae;g__Collinsella;s__Collinsella_sp._AF15-51
[truncated: 12,527 more rows]

## Sheet: Table S5
Supplementary Table S5. Associations between metagenomic pathways and patient outcome
[truncated: 302 more rows]

## Sheet: Table S6
Supplementary Table S6. Associations between plasma metabolites and patient outcome
[truncated: 1,500 more rows]

[truncated: 4 more sheets: Sheet S7, Table S8, Table S9, Table S10]
